# Supplementary material for: Highly accurate long reads are crucial for realizing the potential of biodiversity genomics
Source: BMC Genomics. 2023 Mar 16;24:117. doi: 10.1186/s12864-023-09193-9 (PMC10018877; doi:10.1186/s12864-023-09193-9)
Supplement: Supplementary file 1 — Additional file 1: Figure S1. Annotated h-fibroin genes for Hesperophylax magnus assembled with two long-read data sets and visualized in Geneious. Table S1. A complete list of the genome assemblies and associated metadata used in this study included as a separate Microsoft Excel file. [file 12864_2023_9193_MOESM1_ESM.zip]

Archive with 2 entries (2 files):
- BMC Genomics (Supp. Materials).docx
- Table S1. Genome Assemblies.xls
