# Supplementary material for: Highly accurate long reads are crucial for realizing the potential of biodiversity genomics
Source: BMC Genomics. 2023 Mar 16;24:117. doi: 10.1186/s12864-023-09193-9 (PMC10018877; doi:10.1186/s12864-023-09193-9)
Supplement: Supplementary file 1 — Additional file 1: Figure S1. Annotated h-fibroin genes for Hesperophylax magnus assembled with two long-read data sets and visualized in Geneious. Table S1. A complete list of the genome assemblies and associated metadata used in this study included as a separate Microsoft Excel file. [file 12864_2023_9193_MOESM1_ESM.zip › Table S1. Genome Assemblies.xls]

## Sheet: hifi_data_culled
Table S1. Plant and animal genome assemblies used in this study. This data set reflects all animal or plant genomes available on Genbank as of November 2021 after removing duplicate assemblies as well as alternative haplotypes for the same assembly.
accession	organism	assembler	coverage	sequencing_type	tech_general	tech_general2	tech	contig_n50	log_n50	date	taxon	length	log_length	level	tax_id	submitter
GCA_018237985.1	animal	SPAdes v. 3.13	1.11x	HiSeq X Ten	short	animal_short	A_short	464	2.67	2021-05-03	Abisara bifasciata	332741916	8.52	Contig	2614024	Florida Museum of Natural History
GCA_019972235.1	animal	Platanus v. 1.2.5	533x	Illumina Hiseq2500	short	animal_short	A_short	108124	5.03	2021-07-31	Acanthaster planci	400438766	8.6	Scaffold	133434	School of Life Science and Technology, Department of Life Science and Technology, Tokyo Institute of Techonology
GCA_019972275.1	animal	Platanus v. 1.2.5	185x	Illumina Hiseq2500; Illumina HiSeq X Ten	short	animal_short	A_short	73008	4.86	2021-07-31	Acanthaster planci	385630944	8.59	Scaffold	133434	School of Life Science and Technology, Department of Life Science and Technology, Tokyo Institute of Techonology
GCA_001949145.1	animal	Newbler v. 2.3	46x	Illumina MiSeq	short	animal_short	A_short	49680	4.7	2016-12-20	Acanthaster planci	383843944	8.58	Scaffold	133434	Okinawa Institute of Science and Technology
GCA_001949165.1	animal	Newbler v. 2.3	40x	Illumina MiSeq	short	animal_short	A_short	44235	4.65	2016-12-20	Acanthaster planci	383525304	8.58	Scaffold	133434	Okinawa Institute of Science and Technology
GCA_000695815.1	animal	SOAPdenovo v. 1.6	29x	Illumina HiSeq	short	animal_short	A_short	20602	4.31	2014-05-27	Acanthisitta chloris	1035876403	9.02	Scaffold	57068	BGI
GCA_002109545.1	animal	ABySS v. 1.5.2	70.0x	Illumina HiSeq	short	animal_short	A_short	16099	4.21	2017-04-25	Acanthochromis polyacanthus	991584656	9	Scaffold	80966	King Abdullah University of Science and technology
GCA_000661875.1	animal	SOAPdenovo v. 2	70x	Illumina Hiseq 2000	short	animal_short	A_short	541	2.73	2014-04-29	Acanthoscurria geniculata	7178402394	9.86	Contig	575412	BGI
GCA_012487025.1	animal	Genomic Workbench v. 11.01	48X	Illumina HiseqX	short	animal_short	A_short	67032	4.83	2020-04-08	Accipiter gentilis	1179252740	9.07	Scaffold	8957	Environmental Genomics Office, Center for Enviromental Biology and Ecosystem Studies, National Institute for Environmental Studies
GCA_017309825.1	animal	Supernova v. 2019-03	47.79x	Illumina HiSeq	short	animal_short	A_short	183402	5.26	2021-03-09	Accipiter gentilis atricapillus	1245809754	9.1	Scaffold	387753	University of British Columbia
GCA_004320145.1	animal	Genomic Workbench v. 11.01	52X	HiseqX pair-end reads	short	animal_short	A_short	35336	4.55	2019-02-16	Accipiter nisus	1190649881	9.08	Scaffold	211598	Environmental Genomics Office, Center for Enviromental Biology and Ecosystem Studies, National Institute for Environmental Studies
GCA_014858955.1	animal	Platanus v. 1.2.4	1309.81732x	Illumina HiSeq	short	animal_short	A_short	1566	3.19	2020-10-07	Acheta domesticus	929173017	8.97	Contig	6997	Naresuan University
GCA_000988765.1	animal	Platanus v. 1.2.1	90.0x	Illumina HiSeq	short	animal_short	A_short	3360	3.53	2015-05-06	Achipteria coleoptrata	88443889	7.95	Scaffold	229769	University of Lausanne
GCA_018251735.1	animal	SPAdes v. 3.13	1.2x	HiSeq X Ten	short	animal_short	A_short	2567	3.41	2021-05-03	Achlyodes mithridates tamenund	360619446	8.56	Contig	2201486	Florida Museum of Natural History
GCA_018251775.1	animal	SPAdes v. 3.13	0.87x	HiSeq X Ten	short	animal_short	A_short	520	2.72	2021-05-03	Achlyodes pallida	260265516	8.42	Contig	354750	Florida Museum of Natural History
GCA_003709585.1	animal	Supernova v. 2.0	71.74x	Illumina NovaSeq	short	animal_short	A_short	179924	5.26	2018-10-22	Acinonyx jubatus	2384834280	9.38	Scaffold	32536	Felidae consortium
GCA_001443585.1	animal	SOAPdenovo v. September-2012	75.0x	Illumina HiSeq	short	animal_short	A_short	35120	4.55	2015-11-13	Acinonyx jubatus	2372536860	9.38	Scaffold	32536	Saint Petersburg State University
GCA_013184475.1	animal	CLC Genomics WorkBench v. 9.0.1	34.0x	Illumina NextSeq	short	animal_short	A_short	1104	3.04	2020-05-28	Acipenser oxyrinchus oxyrinchus	991502287	9	Contig	40147	USGS Leetown Science Center
GCA_004119895.1	animal	SOAPdenovo v. 2.04	135.74x	Illumina HiSeq	short	animal_short	A_short	24377	4.39	2019-01-30	Acipenser ruthenus	1732545901	9.24	Scaffold	7906	Yangtze River Fisheries Research Institute, Chinese Academy of Fishery Sciences
GCA_020113195.1	animal	w2rap-contigger v. 2020-12; ARCS/LINKS v. 2020-12	30.0x	Illumina HiSeq	short	animal_short	A_short	2596	3.41	2021-09-23	Acipenser transmontanus	860366165	8.93	Scaffold	7904	canseq150
GCA_004027535.1	animal	DISCOVAR de novo v. discovardenovo-52488	32.7x	Illumina HiSeq	short	animal_short	A_short	42476	4.63	2019-01-16	Acomys cahirinus	2306070819	9.36	Scaffold	10068	Broad Institute
GCA_002849675.1	animal	AllPaths v. APR-2015	103.0x	Illumina HiSeq	short	animal_short	A_short	144184	5.16	2018-01-02	Acridotheres javanicus	1051582182	9.02	Scaffold	451385	National University of Singapore
GCA_013398685.1	animal	AllPaths-LG v. 49184	146x	Illumina HiSeq	short	animal_short	A_short	92557	4.97	2020-07-10	Acrocephalus arundinaceus	1184245996	9.07	Scaffold	39621	B10K Consortium
GCA_017607545.1	animal	SOAPdenovo v. 2.1	35x	Complete Genomics	short	animal_short	A_short	34925	4.54	2021-03-29	Acromyrmex charruanus	296539234	8.47	Scaffold	2715315	BGI
GCA_000204515.1	animal	SOAPdenovo v. 1.04	107x	Illumina HiSeq 2000	short	animal_short	A_short	80630	4.91	2011-05-03	Acromyrmex echinatior	295944863	8.47	Scaffold	103372	Beijing Genomics Institute, Shenzhen
GCA_017607565.1	animal	SOAPdenovo v. 2.1	27x	Complete Genomics	short	animal_short	A_short	10811	4.03	2021-03-29	Acromyrmex heyeri	295598610	8.47	Scaffold	230685	BGI
GCA_017607455.1	animal	SOAPdenovo v. 2.1	30x	Complete Genomics	short	animal_short	A_short	39949	4.6	2021-03-29	Acromyrmex insinuator	294656391	8.47	Scaffold	230686	BGI
GCA_014633975.1	animal	Platanus genome assembler v. 1.2.440	219X	Illumina HiSeq2500	short	animal_short	A_short	51873	4.71	2020-09-05	Acropora acuminata	394735330	8.6	Scaffold	367763	Atmosphere and Ocean Research Institute, The University of Tokyo
GCA_014634005.1	animal	Platanus genome assembler v. 1.2.440	205X	Illumina HiSeq2500	short	animal_short	A_short	22742	4.36	2020-09-05	Acropora awi	428844380	8.63	Scaffold	1929007	Atmosphere and Ocean Research Institute, The University of Tokyo
GCA_014634045.1	animal	Platanus genome assembler v. 1.2.440	278X	Illumina HiSeq2500	short	animal_short	A_short	50557	4.7	2020-09-05	Acropora cytherea	426326548	8.63	Scaffold	46686	Atmosphere and Ocean Research Institute, The University of Tokyo
GCA_000222465.2	animal	GS De Novo Assembler v. 2.3; SOAP; SSPACE	150X	454 GS FLX; Illumina Genome Analyzer	short	animal_short	A_short	10912	4.04	2016-01-15	Acropora digitifera	447478678	8.65	Scaffold	70779	Okinawa Institute of Science and Technology
GCA_014634105.1	animal	Platanus genome assembler v. 1.2.440	211X	Illumina HiSeq2500	short	animal_short	A_short	24392	4.39	2020-09-04	Acropora echinata	401478809	8.6	Scaffold	513064	Atmosphere and Ocean Research Institute, The University of Tokyo
GCA_014634605.1	animal	Platanus genome assembler v. 1.2.440	163X	Illumina HiSeq2500	short	animal_short	A_short	34202	4.53	2020-09-05	Acropora florida	442824714	8.65	Scaffold	70782	Atmosphere and Ocean Research Institute, The University of Tokyo
GCA_014634125.1	animal	Platanus genome assembler v. 1.2.440	228X	Illumina HiSeq2500	short	animal_short	A_short	25126	4.4	2020-09-05	Acropora gemmifera	400993167	8.6	Scaffold	70780	Atmosphere and Ocean Research Institute, The University of Tokyo
GCA_014634145.1	animal	Platanus genome assembler v. 1.2.440	178X	Illumina HiSeq2500	short	animal_short	A_short	42794	4.63	2020-09-05	Acropora hyacinthus	447200179	8.65	Scaffold	55974	Atmosphere and Ocean Research Institute, The University of Tokyo
GCA_014634585.1	animal	Platanus genome assembler v. 1.2.440	239X	Illumina HiSeq2500	short	animal_short	A_short	40253	4.6	2020-09-05	Acropora intermedia	416875905	8.62	Scaffold	114500	Atmosphere and Ocean Research Institute, The University of Tokyo
GCA_014634165.1	animal	Platanus genome assembler v. 1.2.440	170X	Illumina HiSeq2500	short	animal_short	A_short	36638	4.56	2020-09-05	Acropora microphthalma	383861656	8.58	Scaffold	156436	Atmosphere and Ocean Research Institute, The University of Tokyo
GCA_004143615.1	animal	AllPaths v. 45633	311.0x	Illumina HiSeq	short	animal_short	A_short	36677	4.56	2019-02-06	Acropora millepora	386599652	8.59	Scaffold	45264	Australian National University
GCA_014634545.1	animal	Platanus genome assembler v. 1.2.440	233X	Illumina HiSeq2500	short	animal_short	A_short	38011	4.58	2020-09-05	Acropora muricata	420731913	8.62	Scaffold	159855	Atmosphere and Ocean Research Institute, The University of Tokyo
GCA_014634205.1	animal	Platanus genome assembler v. 1.2.440	220X	Illumina HiSeq2500	short	animal_short	A_short	40130	4.6	2020-09-05	Acropora nasuta	416422065	8.62	Scaffold	70778	Atmosphere and Ocean Research Institute, The University of Tokyo
GCA_014634525.1	animal	Platanus genome assembler v. 1.2.440	182X	Illumina HiSeq2500	short	animal_short	A_short	34309	4.54	2020-09-05	Acropora selago	392938768	8.59	Scaffold	165727	Atmosphere and Ocean Research Institute, The University of Tokyo
GCA_014633955.1	animal	Platanus genome assembler v. 1.2.440	120X	Illumina HiSeq2500	short	animal_short	A_short	27215	4.43	2020-09-05	Acropora tenuis	403138309	8.61	Scaffold	70783	Atmosphere and Ocean Research Institute, The University of Tokyo
GCA_014634225.1	animal	Platanus genome assembler v. 1.2.440	434X	Illumina HiSeq2500	short	animal_short	A_short	45501	4.66	2020-09-05	Acropora yongei	438047505	8.64	Scaffold	117778	Atmosphere and Ocean Research Institute, The University of Tokyo
GCA_010014465.1	animal	SPAdes v. 3.13.1	240.0x	Illumina	short	animal_short	A_short	112291	5.05	2020-01-30	Actias luna	684275567	8.84	Scaffold	63976	IRIDIAN GENOMES
GCA_009430475.1	animal	Supernova v. 2.1.1	54x	Illumina	short	animal_short	A_short	59125	4.77	2019-10-31	Actinemys marmorata	2388727788	9.38	Scaffold	335395	McDonnell Genome Institute - Washington University School of Medicine
GCA_009602425.1	animal	AllPaths v. 2018-09-05	163.0x	Illumina HiSeq	short	animal_short	A_short	13051	4.12	2019-11-06	Actinia tenebrosa	238179736	8.38	Scaffold	6105	QUT
GCA_010015985.1	animal	SPAdes v. 2019	96.0x	Illumina	short	animal_short	A_short	1894	3.28	2020-01-30	Actinopyga echinites	899119518	8.95	Scaffold	571810	IRIDIAN GENOMES
GCA_015350385.1	animal	Newbler v. 2.6	38.0x	454	short	animal_short	A_short	71287	4.85	2020-11-10	Aculops lycopersici	32530641	7.51	Scaffold	1227671	Tomato Russet Mite Consortium
GCA_000142985.2	animal	Newbler v. 2.3-PreRelease-09142009; phrap version 1.080812; atlas-link0.5; atlas-overlapper-1.70	15x	Sanger; 454	short	animal_short	A_short	28201	4.45	2010-06-24	Acyrthosiphon pisum	541675471	8.73	Scaffold	7029	Baylor College of Medicine
GCA_005508785.1	animal	HiRise v. Mar-2018	789.41x	Illumina HiSeq	short	animal_short	A_short	25858	4.41	2019-05-20	Acyrthosiphon pisum	541120603	8.73	Chromosome	7029	The University of Texas at Austin
GCA_019593525.1	animal	SOAPdenovo v. 2.04; Cross-mates v. 1.0	44.0x	Illumina NextSeq	short	animal_short	A_short	17026	4.23	2021-08-13	Addax nasomaculatus	2795170309	9.45	Scaffold	59515	University of Potsdam
GCA_009867175.1	animal	SPAdes v. 2019	120.0x	Illumina	short	animal_short	A_short	12648	4.1	2020-01-14	Adela reaumurella	874161216	8.94	Scaffold	233158	IRIDIAN GENOMES
GCA_018812205.1	animal	SPAdes v. 3.12.0	11.0x	Illumina HiSeq	short	animal_short	A_short	1927	3.28	2021-06-09	Adelognathus sp. PSUC_FEM 10030001	267372574	8.43	Scaffold	2726093	The University of Georgia
GCA_000513175.1	animal	N/A	20x	N/A	short	animal_short	A_short	94665	4.98	2013-11-26	Adineta vaga	217933776	8.34	Scaffold	104782	Genoscope CEA
GCA_013411005.1	animal	SPAdes v. 3.6.0	56.0x	Illumina MiSeq	short	animal_short	A_short	22072	4.34	2020-07-13	Adineta vaga	197096676	8.29	Contig	104782	Skolkovo Institute of Science and Technology
GCA_005406045.1	animal	Platanus v. 1.2.4	338x	Illumina Hiseq 2000	short	animal_short	A_short	26229	4.42	2019-04-08	Adoxophyes honmai	469620330	8.67	Scaffold	85585	Division of Applied Genetics/Insect Genome Research and Engineering Unit, Institute of Agrobiological Sciences, The National Agriculture and Food Research Organization
GCA_009867245.1	animal	SPAdes v. 2019	140.0x	Illumina	short	animal_short	A_short	27425	4.44	2020-01-14	Adranes taylori	887888497	8.95	Scaffold	1535445	IRIDIAN GENOMES
GCA_000004015.3	animal	N/A	7.6x	N/A	short	animal_short	A_short	82618	4.92	2014-04-30	Aedes aegypti	1383957531	9.14	Scaffold	7159	VectorBase
GCA_014049715.1	animal	MaSuRCA v. 3.2.6	30x	Illumina	short	animal_short	A_short	1344	3.13	2020-08-03	Aedes aegypti	1269476883	9.1	Contig	7159	St. Xavier's College
GCA_001444175.2	animal	SOAPdenovo v. 2.04	229x	Illumina HiSeq 2000	short	animal_short	A_short	18430	4.27	2016-02-23	Aedes albopictus	1923476627	9.28	Scaffold	7160	BGI
GCA_001574995.1	animal	SOAPdenovo v. r240	60.0x	Illumina HiSeq	short	animal_short	A_short	397	2.6	2015-12-22	Aedes albopictus	1341044778	9.13	Contig	7160	Polo Innovazione di Genomica, Genetica e Biologia
GCA_013389925.1	animal	SOAPdenovo v. 2.04	48x	Illumina HiSeq	short	animal_short	A_short	34055	4.53	2020-07-06	Aegithalos caudatus	1013845238	9.01	Scaffold	73327	B10K Consortium
GCA_013398125.1	animal	SOAPdenovo v. 2.04	45x	Illumina HiSeq	short	animal_short	A_short	65833	4.82	2020-07-10	Aegotheles bennettii	1089119258	9.04	Scaffold	48278	B10K Consortium
GCA_010014765.1	animal	SPAdes v. 2019	120.0x	Illumina	short	animal_short	A_short	5917	3.77	2020-01-30	Aenictocupidus jacobsonorum	178224308	8.25	Scaffold	1962788	IRIDIAN GENOMES
GCA_011751065.1	animal	Supernova v. 2.1.1	42x	10X Genomics linked read; Illumina HiSeq	short	animal_short	A_short	120638	5.08	2020-03-25	Aeorestes cinereus	2149060452	9.33	Scaffold	257879	United States Geological Survey
GCA_011751095.1	animal	Supernova v. 2.1.1	42x	10X Genomics linked read; Illumina HiSeq	short	animal_short	A_short	120599	5.08	2020-03-25	Aeorestes cinereus	2118430019	9.33	Scaffold	257879	United States Geological Survey
GCA_006408695.1	animal	cross_genome v. v2.00	201x	Illumina HiSeq	short	animal_short	A_short	82459	4.92	2019-06-24	Aepyceros melampus	2631303056	9.42	Scaffold	9897	Northwestern Polytechnical University
GCA_018248935.1	animal	SPAdes v. 3.13	0.71x	HiSeq X Ten	short	animal_short	A_short	784	2.89	2021-05-03	Aeromachus stigmata shanda	212577908	8.33	Contig	2201487	Florida Museum of Natural History
GCA_018251295.1	animal	SPAdes v. 3.13	0.95x	HiSeq X Ten	short	animal_short	A_short	624	2.8	2021-05-03	Aethilla lavochrea	284819469	8.45	Contig	509293	Florida Museum of Natural History
GCA_002631895.1	animal	SOAPdenovo v. 2.04	100.0x	Illumina HiSeq	short	animal_short	A_short	28585	4.46	2017-10-23	Agapornis roseicollis	1121789902	9.05	Scaffold	60468	North West University
GCA_018245935.1	animal	SPAdes v. 3.13	0.95x	Illumina HiSeq X Ten	short	animal_short	A_short	5027	3.7	2021-05-03	Agara belti belti	285635496	8.46	Contig	2585974	Florida Museum of Natural History
GCA_018245675.1	animal	SPAdes v. 3.13	0.95x	Illumina HiSeq X Ten	short	animal_short	A_short	6791	3.83	2021-05-03	Agara michaeli	284224238	8.45	Contig	2585977	Florida Museum of Natural History
GCA_018251895.1	animal	SPAdes v. 3.13	1.37x	HiSeq X Ten	short	animal_short	A_short	6664	3.82	2021-05-03	Agathymus mariae mariae	410467974	8.61	Contig	1945772	Florida Museum of Natural History
GCA_013398535.1	animal	SuperNova v. 1	120x	10X Genomics linked reads	short	animal_short	A_short	78381	4.89	2020-07-10	Agelaius phoeniceus	1086309140	9.04	Scaffold	39638	B10K Consortium
GCA_017165875.1	animal	Discovar DeNovo v. December 2016	100.0x	Illumina HiSeq	short	animal_short	A_short	87741	4.94	2021-03-04	Agelaius tricolor	1075086955	9.03	Scaffold	9191	UCLA
GCA_003347165.1	animal	AllPaths-LG v. 2016	180.0x	Illumina HiSeq	short	animal_short	A_short	7741	3.89	2018-07-31	Ageneiosus marmoratus	1030000983	9.01	Scaffold	2066578	Auburn University
GCA_000699045.2	animal	AllPaths LG v. 44620; Atlas Link v. 1.0; Atlas GapFill v. 2.2; redundans v. 0.12c	124.7x	Illumina	short	animal_short	A_short	28329	4.45	2018-01-03	Agrilus planipennis	353056831	8.55	Scaffold	224129	The BCM-HGSC i5K pilot project
GCA_004193855.1	animal	DiscovarDeNovo v. March-2015	140.0x	Illumina HiSeq	short	animal_short	A_short	820105	5.91	2019-02-13	Agrotis ipsilon	486925161	8.69	Scaffold	56364	Institute of Plant Physiology and Ecology,SIBS,CAS
GCA_018248955.1	animal	SPAdes v. 3.13	0.17x	HiSeq X Ten	short	animal_short	A_short	1042	3.02	2021-05-03	Aguna camagura	49510199	7.69	Contig	2201488	Florida Museum of Natural History
GCA_018249175.1	animal	SPAdes v. 3.13	1.04x	HiSeq X Ten	short	animal_short	A_short	840	2.92	2021-05-03	Aguna metophis	305106165	8.48	Contig	705134	Florida Museum of Natural History
GCA_018230925.1	animal	SPAdes v. 3.13	0.44x	Illumina HiSeq X Ten	short	animal_short	A_short	379	2.58	2021-05-03	Agyllia agylla	129994796	8.11	Contig	2705550	Florida Museum of Natural History
GCA_018231025.1	animal	SPAdes v. 3.13	0.63x	Illumina HiSeq X Ten	short	animal_short	A_short	524	2.72	2021-05-03	Agyllia kituina	188600971	8.28	Contig	2705558	Florida Museum of Natural History
GCA_002007445.2	animal	Scaff10X v. Sep-2017	93.0x	Illumina; 10X Genomics; Flow-sorted chromosome sequencing	short	animal_short	A_short	127380	5.11	2020-04-20	Ailuropoda melanoleuca	2444060653	9.39	Chromosome	9646	Institute of Zoology, Chinese Academy of Sciences
GCA_000004335.1	animal	SOAPdenovo	60x	Illumina GA	short	animal_short	A_short	39886	4.6	2009-12-15	Ailuropoda melanoleuca	2299492210	9.36	Scaffold	9646	Beijing Genomics Institute, Shenzhen
GCA_002007465.1	animal	SOAPdenovo v. 1.0	115.5x	Illumina HiSeq	short	animal_short	A_short	99577	5	2017-02-28	Ailurus fulgens styani	2342939051	9.37	Scaffold	424585	Institute of Zoology, Chinese Academy of Sciences
GCA_019593645.1	animal	minia v. 3.2	45.04x	Illumina HiSeq	short	animal_short	A_short	12162	4.09	2021-08-13	Akabosia matsudoensis	184623299	8.27	Scaffold	1588080	Nanjing Agricultural University
GCA_008930755.1	animal	Platanus v. 11/01/2017	100.0x	Illumina	short	animal_short	A_short	7515	3.88	2019-10-09	Alatina alata	1075357049	9.03	Scaffold	1193083	IRIDIAN GENOMES
GCA_010016025.1	animal	SPAdes v. 2019	90.0x	Illumina	short	animal_short	A_short	11995	4.08	2020-01-30	Alatinidae sp. Z8VKAUB7J3	1400697547	9.15	Scaffold	2292721	IRIDIAN GENOMES
GCA_013398995.1	animal	SOAPdenovo v. 2.04	81x	Illumina HiSeq	short	animal_short	A_short	96766	4.99	2020-07-10	Alaudala cheleensis	1069224903	9.03	Scaffold	670337	B10K Consortium
GCA_009852465.1	animal	SPAdes v. 2019	141.0x	Illumina	short	animal_short	A_short	2461	3.39	2020-01-10	Alaus oculatus	188381324	8.28	Scaffold	374458	IRIDIAN GENOMES
GCA_013398245.1	animal	SOAPdenovo v. 2.04	47x	Illumina HiSeq	short	animal_short	A_short	48979	4.69	2020-07-10	Alca torda	1162045472	9.07	Scaffold	28689	B10K Consortium
GCA_006408545.1	animal	SOAPdenovo v. v1.05	161x	Illumina HiSeq	short	animal_short	A_short	889	2.95	2019-06-24	Alcelaphus buselaphus	3882338275	9.59	Scaffold	59517	Northwestern Polytechnical University
GCA_015832495.1	animal	AllPaths v. r.52488	20.0x	Illumina HiSeq	short	animal_short	A_short	70000	4.85	2020-12-08	Alces alces	2486551692	9.4	Scaffold	9852	Swedish Museum of Natural History
GCA_007570765.1	animal	Supernova v. 2.1.1	35.0x	Illumina HiSeq	short	animal_short	A_short	45091	4.65	2019-07-12	Alces alces	2743728988	9.44	Scaffold	9852	Canada's Genomic Enterprise
GCA_013397815.1	animal	SOAPdenovo v. 2.04	45x	Illumina HiSeq	short	animal_short	A_short	90297	4.96	2020-07-10	Aleadryas rufinucha	1050107613	9.02	Scaffold	461220	B10K Consortium
GCA_019345075.1	animal	Supernova v. 2.1.1	96.0x	Illumina HiSeq	short	animal_short	A_short	97167	4.99	2021-07-26	Alectoris rufa	1027480606	9.01	Scaffold	9079	CIBIO/InBIO- University of Porto
GCA_013399715.1	animal	SOAPdenovo v. 2.04	48x	Illumina HiSeq	short	animal_short	A_short	18430	4.27	2020-07-10	Alectura lathami	1043215352	9.02	Scaffold	81907	B10K Consortium
GCA_018902275.1	animal	SPAdes v. 3.12.0	35.0x	Illumina HiSeq	short	animal_short	A_short	5904	3.77	2021-06-16	Aleiodes sp. PSUC_FEM 10030003	188372167	8.28	Scaffold	2726095	The University of Georgia
GCA_003054995.1	animal	Platanus v. 1.2.4	220.0x	Illumina HiSeq	short	animal_short	A_short	12135	4.08	2018-04-17	Aleochara bilineata	85899700	7.93	Scaffold	135921	VU University Amsterdam
GCA_018249475.1	animal	SPAdes v. 3.13	0.02x	HiSeq X Ten	short	animal_short	A_short	278	2.44	2021-05-03	Alera haworthiana	4147317	6.62	Contig	2201489	Florida Museum of Natural History
GCA_018248115.1	animal	SPAdes v. 3.13	0.5x	NextSeq 550	short	animal_short	A_short	436	2.64	2021-05-03	Allancastria cerisyi ferdinandi	149926831	8.18	Contig	371869	Florida Museum of Natural History
GCA_001541155.1	animal	Meraculous v. 2.0; Hirise v. 1.0	156.0x	Illumina	short	animal_short	A_short	16665	4.22	2016-01-26	Alligator mississippiensis	2161708281	9.33	Scaffold	8496	Dovetail Genomics
GCA_000281125.4	animal	Meraculous v. NOVEMBER-2015; HiRise v. NOVEMBER-2015	156.0x	Illumina GAIIx; Illumina HiSeq	short	animal_short	A_short	16665	4.22	2016-03-28	Alligator mississippiensis	2161713562	9.33	Scaffold	8496	International Crocodilian Genomes Working Group
GCA_001541185.1	animal	Meraculous v. 2.0	156.0x	Illumina	short	animal_short	A_short	16660	4.22	2016-01-26	Alligator mississippiensis	2156978045	9.33	Scaffold	8496	Dovetail Genomics
GCA_000455745.1	animal	SOAPdenovo v. 1.05	109x	Illumina GA II	short	animal_short	A_short	23412	4.37	2013-08-29	Alligator sinensis	2270550999	9.36	Scaffold	38654	BGI-shenzhen
GCA_014805415.1	animal	SPAdes v. 3.13.0	29x	Illumina NextSeq	short	animal_short	A_short	7635	3.88	2020-09-30	Allodiplogaster sudhausi	276121527	8.44	Scaffold	2761625	Indiana University
GCA_013399365.1	animal	SOAPdenovo v. 2.04	64x	Illumina HiSeq	short	animal_short	A_short	126523	5.1	2020-07-10	Alopecoenas beccarii	1115608669	9.05	Scaffold	262131	B10K Consortium
GCA_004027835.1	animal	DISCOVAR de novo v. discovardenovo-52488	43.1x	Illumina HiSeq	short	animal_short	A_short	51304	4.71	2019-01-16	Alouatta palliata	3033617595	9.48	Scaffold	30589	Broad Institute
GCA_015052405.1	animal	Celera Assembler v. 8.3	12.15x	Illumina HiSeq 2500	short	animal_short	A_short	8227	3.92	2020-10-28	Altolamprologus calvus	703299116	8.85	Scaffold	34792	"CICHLID~X"
GCA_015105555.1	animal	Celera Assembler v. 8.3	10.04x	Illumina HiSeq 2500	short	animal_short	A_short	6598	3.82	2020-10-29	Altolamprologus calvus	679688995	8.83	Scaffold	34792	"CICHLID~X"
GCA_015104655.1	animal	Celera Assembler v. 8.3	11.98x	Illumina HiSeq 2500	short	animal_short	A_short	8441	3.93	2020-10-29	Altolamprologus compressiceps	704179329	8.85	Scaffold	34793	"CICHLID~X"
GCA_015104775.1	animal	Celera Assembler v. 8.3	10.61x	Illumina HiSeq 2500	short	animal_short	A_short	6433	3.81	2020-10-29	Altolamprologus compressiceps	682927146	8.83	Scaffold	34793	"CICHLID~X"
GCA_015104815.1	animal	Celera Assembler v. 8.3	7.63x	Illumina HiSeq 2500	short	animal_short	A_short	5857	3.77	2020-10-29	Altolamprologus sp. 'compressiceps shell' AB-2019	653157236	8.82	Scaffold	2591265	"CICHLID~X"
GCA_015104895.1	animal	Celera Assembler v. 8.3	7.26x	Illumina HiSeq 2500	short	animal_short	A_short	5613	3.75	2020-10-29	Altolamprologus sp. 'compressiceps shell' AB-2019	651032924	8.81	Scaffold	2591265	"CICHLID~X"
GCA_018250175.1	animal	SPAdes v. 3.13	1.06x	HiSeq X Ten	short	animal_short	A_short	2224	3.35	2021-05-03	Alychna victa	315406278	8.5	Contig	2839523	Florida Museum of Natural History
GCA_001420675.1	animal	AllPaths v. JAN-2014	120.0x	Illumina; 454	short	animal_short	A_short	26171	4.42	2015-10-30	Amazona aestiva	1129535839	9.05	Scaffold	12930	LNCC
GCA_017639355.1	animal	3D-DNA v. 180114	60.0x	Illumina	short	animal_short	A_short	26168	4.42	2021-03-30	Amazona aestiva	1130393257	9.05	Chromosome	12930	University of Vienna
GCA_003947215.1	animal	Supernova v. 2.0.1	40.0x	Chromium 10X	short	animal_short	A_short	208912	5.32	2018-12-14	Amazona collaria	1258720284	9.1	Scaffold	241587	Weill Cornell Medicine
GCA_013399615.1	animal	SOAPdenovo v. 2.04	42x	Illumina HiSeq	short	animal_short	A_short	61007	4.79	2020-07-10	Amazona guildingii	1133570109	9.05	Scaffold	175529	B10K Consortium
GCA_000332375.2	animal	fermi v. 1.1	13.0x	Illumina HiSeq	short	animal_short	A_short	29306	4.47	2020-08-28	Amazona vittata	1446649664	9.16	Scaffold	241585	Puerto Rican Parrot Genome Project
GCA_018881555.1	animal	AllPaths v. JUL-2012	225.0x	Illumina HiSeq	short	animal_short	A_short	695827	5.84	2021-06-14	Amblyornis subalaris	1108380980	9.04	Scaffold	34926	Swedish Museum of Natural History
GCA_017591415.1	animal	Meraculous v. 2.2.2.5; HiRise v. 05/17	22887.41x	Illumina HiSeq	short	animal_short	A_short	21103	4.32	2021-03-30	Amia calva	831002832	8.92	Chromosome	7924	Michigan State University
GCA_016984155.1	animal	SOAPdenovo v. 1.1	153x	Illumina HiSeq	short	animal_short	A_short	13005	4.11	2021-02-26	Amia calva	897731172	8.95	Scaffold	7924	BGI
GCA_020466415.1	animal	HiRise v. JULY-2018	41.0x	Illumina HiSeq	short	animal_short	A_short	68851	4.84	2021-10-13	Ammodramus savannarum pratensis	906668489	8.96	Scaffold	2860302	University of Florida
GCA_002201775.1	animal	SOAPdenovo v. 2.04	241.0x	Illumina	short	animal_short	A_short	52017	4.72	2017-06-20	Ammotragus lervia	2650836958	9.42	Scaffold	9899	Northwest A&amp;F University
GCA_000751415.1	animal	N/A	30x	N/A	short	animal_short	A_short	23456	4.37	2014-09-07	Amphilophus citrinellus	844902565	8.93	Scaffold	61819	UNIVERSITY OF KONSTANZ
GCA_015108585.1	animal	Celera Assembler v. 8.3	8.34x	Illumina HiSeq 2500	short	animal_short	A_short	4450	3.65	2020-10-29	Amphilophus zaliosus	691926659	8.84	Scaffold	281253	"CICHLID~X"
GCA_000090795.1	animal	PHRAPATTACK v. Feb 2007	8x	Sanger	short	animal_short	A_short	11817	4.07	2010-05-28	Amphimedon queenslandica	166679601	8.22	Scaffold	400682	US DOE Joint Genome Institute (JGI-PGF)
GCA_016292275.1	animal	HiRise v. HiRise_July2015_GR	133.5x	Illumina NextSeq	short	animal_short	A_short	11475	4.06	2020-12-22	Amphimedon queenslandica	167703827	8.22	Scaffold	400682	The University of Queensland
GCA_001676325.1	animal	SOAPdenovo v. 2	1.37x	Illumina HiSeq	short	animal_short	A_short	846	2.93	2016-06-24	Amphinemura sulcicollis	271924966	8.43	Contig	143724	Hannah C Macdonald
GCA_018251355.1	animal	SPAdes v. 3.13	0.83x	HiSeq X Ten	short	animal_short	A_short	470	2.67	2021-05-03	Ampittia dioscorides camertes	247860835	8.39	Contig	2201490	Florida Museum of Natural History
GCA_019049445.1	animal	Platanus v. 1.2.4	157.0x	Illumina HiSeq	short	animal_short	A_short	42854	4.63	2021-06-28	Ampulex compressa	277735878	8.44	Scaffold	860918	Zoologisches Forschungsmuseum Alexander Koenig (ZFMK)
GCA_001186105.1	animal	SOAPdenovo v. 2.04	36.0x	Illumina HiSeq	short	animal_short	A_short	17697	4.25	2015-07-22	Amyelois transitella	406468287	8.61	Scaffold	680683	University of Illinois at Urbana-Champaign
GCA_003731715.1	animal	SOAPdenovo v. 2.3	188.0x	Illumina HiSeq	short	animal_short	A_short	36058	4.56	2018-11-15	Anabarilius grahami	991887266	9	Scaffold	495550	BGI
GCA_004355925.1	animal	Supernova v. 2.1.1	45.0x	Illumina HiSeq	short	animal_short	A_short	41757	4.62	2019-03-08	Anarrhichthys ocellatus	612774492	8.79	Scaffold	433405	Canada's Genomic Enterprise
GCA_002224895.1	animal	SOAP de novo v. Oct-2015	208x	Illumina Hiseq2000	short	animal_short	A_short	38789	4.59	2017-07-25	Anas platyrhynchos	1265073014	9.1	Scaffold	8839	BGI
GCA_000355885.1	animal	SOAPdenovo Release v. 1.03	60x	Solexa	short	animal_short	A_short	26114	4.42	2013-04-26	Anas platyrhynchos	1105035747	9.04	Scaffold	8839	State Key Laboratory for Agrobiotechnology, China Agricultural University, Beijing
GCA_002743455.1	animal	Iris, supernova v. 2016-5	150.0x	Illumina HiSeq; 10X Genomics; Bionano	short	animal_short	A_short	88037	4.94	2017-11-03	Anas platyrhynchos platyrhynchos	1136415614	9.06	Chromosome	8840	China Agricultural University
GCA_002224875.1	animal	SOAP de novo v. Oct-2015	220x	Illumina Hiseq2000	short	animal_short	A_short	33496	4.52	2017-07-25	Anas zonorhyncha	1310797575	9.12	Scaffold	75864	BGI
GCA_018250755.1	animal	SPAdes v. 3.13	0.94x	HiSeq X Ten	short	animal_short	A_short	477	2.68	2021-05-03	Anastrus sempiternus	283000515	8.45	Contig	354765	Florida Museum of Natural History
GCA_003336725.1	animal	Newbler v. MapAsmResearch-04/19/2010-patch-08/17/2010	33.6x	454	short	animal_short	A_short	10116	4.01	2018-07-21	Ancylostoma caninum	465734117	8.67	Scaffold	29170	The Genome Institute
GCA_000688135.1	animal	Velvet v. 1.2.05; BGI GapCloser v. 1.12 (release_2011); HaploMerger v. 20111230; ERANGE v. 3.2	76.0x	Illumina HiSeq	short	animal_short	A_short	25353	4.4	2014-03-25	Ancylostoma ceylanicum	313092710	8.5	Scaffold	53326	Cornell University
GCA_000402015.1	animal	Newbler v. MapAsmResearch-04/19/2010-patch-08/17/2010	26.10x	454	short	animal_short	A_short	6462	3.81	2013-06-06	Ancylostoma ceylanicum	348994891	8.54	Scaffold	53326	The Genome Institute
GCA_000816745.1	animal	Newbler Version MapAsmResearch v. 04/19/2010-patch-08/17/2010	19.00x	454	short	animal_short	A_short	4967	3.7	2015-01-16	Ancylostoma duodenale	332875813	8.52	Scaffold	51022	The Genome Institute
GCA_015108635.1	animal	Celera Assembler v. 8.3	8.98x	Illumina HiSeq 2500	short	animal_short	A_short	6409	3.81	2020-10-29	Andinoacara biseriatus	682785894	8.83	Scaffold	449250	"CICHLID~X"
GCA_011634705.1	animal	SPAdes v. 2019	240.0x	Illumina	short	animal_short	A_short	50606	4.7	2020-03-23	Andricus grossulariae	1412754889	9.15	Scaffold	75169	IRIDIAN GENOMES
GCA_010014905.1	animal	SPAdes v. 2019	2019.0x	Illumina	short	animal_short	A_short	44534	4.65	2020-01-30	Andricus quercuslanigera	1336778427	9.13	Scaffold	2302820	IRIDIAN GENOMES
GCA_011317285.1	animal	SPAdes v. 2019	120.0x	Illumina	short	animal_short	A_short	23818	4.38	2020-03-16	Androctonus mauritanicus	1459991325	9.16	Scaffold	6859	IRIDIAN GENOMES
GCA_008297655.1	animal	SOAPdenovo v. 2	14.0x	Illumina HiSeq	short	animal_short	A_short	1132	3.05	2019-09-05	Anelosimus studiosus	2033432615	9.31	Scaffold	411427	UC Riverside
GCA_009936545.1	animal	SPAdes v. 2019	120.0x	Illumina	short	animal_short	A_short	56088	4.75	2020-01-27	Anentome helena	1720191841	9.24	Scaffold	1912881	IRIDIAN GENOMES
GCA_009735665.1	animal	SOAPdenovo v. 2	232.0x	Illumina HiSeq	short	animal_short	A_short	68922	4.84	2019-12-09	Angiostrongylus cantonensis	293306699	8.47	Scaffold	6313	Sun Yat-sen University
GCA_001884285.1	animal	SOAPdenovo v. 2014	91.0x	Illumina	short	animal_short	A_short	1383	3.14	2016-11-18	Angiostrongylus cantonensis	260768283	8.42	Scaffold	6313	University of Malaya
GCA_000695075.1	animal	C bio Genomics Workbench v. 3.6.5.	20.0x	Illumina GAIIx	short	animal_short	A_short	2544	3.41	2014-05-20	Anguilla anguilla	1018701900	9.01	Contig	7936	ZF-screens B.V.
GCA_006352315.1	animal	SOAPdenovo v. 1.24	180.0x	Illumina HiSeq	short	animal_short	A_short	11787	4.07	2019-06-18	Anguilla japonica	1181134743	9.07	Scaffold	7937	BGI-SZ ocean institute
GCA_003597225.1	animal	Platanus v. 1.2.4; Newbler v. 3.0; ALLMAPS	211x	Ion Proton; NextSeq 500	short	animal_short	A_short	11014	4.04	2018-09-14	Anguilla japonica	966917315	8.99	Scaffold	7937	National Research Institute of Fisheries Science
GCA_002723815.1	animal	Newbler v. 2.9; Bowtie2 v. 2.1.0; SSPACE-basic v. 2.0; GapFiller v. 1.10	113x	454 GS Titanium; Illumina GA2x; Illumina HiSeq	short	animal_short	A_short	7661	3.88	2017-10-25	Anguilla japonica	1151067796	9.06	Scaffold	7937	Tohoku National Fisheries Research Institute
GCA_000470695.1	animal	CLC NGS Cell v. 3.2; CLC NGS Cell v. 4.0beta	35.0x	Illumina GAII	short	animal_short	A_short	3215	3.51	2014-03-18	Anguilla japonica	1151120721	9.06	Scaffold	7937	ZF-screens B.V.
GCA_001606085.1	animal	RAY v. 2.3; SSPACE v. 2.0; SOAPdenovo v. 2.15	169.0x	Illumina HiSeq	short	animal_short	A_short	7355	3.87	2016-04-04	Anguilla rostrata	1413015927	9.15	Scaffold	7938	Universite Laval
GCA_013396435.1	animal	AllPaths-LG v. 52488	52x	Illumina HiSeq	short	animal_short	A_short	25978	4.41	2020-07-10	Anhinga anhinga	1183194070	9.07	Scaffold	56067	B10K Consortium
GCA_013400875.1	animal	SOAPdenovo v. 2.04	48x	Illumina HiSeq	short	animal_short	A_short	12297	4.09	2020-07-10	Anhinga rufa	1014091971	9.01	Scaffold	317792	B10K Consortium
GCA_010014785.1	animal	SPAdes v. 2019	108.0x	Illumina	short	animal_short	A_short	48444	4.69	2020-01-30	Anisolabis maritima	641675028	8.81	Scaffold	62749	IRIDIAN GENOMES
GCA_018249655.1	animal	SPAdes v. 3.13	0.36x	Illumina HiSeq X Ten	short	animal_short	A_short	332	2.52	2021-05-03	Anisynta dominula	106536803	8.03	Contig	1371081	Florida Museum of Natural History
GCA_011630105.1	animal	platanus v. 1.2.4	100.0x	Illumina HiSeq	short	animal_short	A_short	19051	4.28	2020-03-23	Anneissia japonica	589628371	8.77	Scaffold	1529436	Center for Ecological and Environmental Sciences
GCA_009936445.1	animal	contig extension v. 2019	120.0x	Illumina HiSeq	short	animal_short	A_short	88936	4.95	2020-01-27	Anodorhynchus hyacinthinus	1119461287	9.05	Scaffold	51900	IRIDIAN GENOMES
GCA_000090745.2	animal	Arachne v. 3.0.0	7.10x	ABI	short	animal_short	A_short	79867	4.9	2011-01-10	Anolis carolinensis	1799126364	9.26	Chromosome	28377	Broad Institute
GCA_006937325.1	animal	Stampy v. 1.0.28; Bowtie2 v. 2.2.9	3.9x	Illumina HiSeq	short	animal_short	A_short	824	2.92	2019-07-12	Anomalopteryx didiformis	1190759065	9.08	Scaffold	8811	Harvard University
GCA_006938045.1	animal	Bowtie2 v. 2.2.9; mapDamage2 v. 2.0.7	4.0x	Illumina HiSeq	short	animal_short	A_short	774	2.89	2019-07-12	Anomalopteryx didiformis	1189933016	9.08	Scaffold	8811	Harvard University
GCA_018902145.1	animal	SPAdes v. 3.12.0	12.0x	Illumina HiSeq	short	animal_short	A_short	808	2.91	2021-06-16	Anoncus sp. PSUC_FEM 10030000	226362449	8.35	Scaffold	2726092	The University of Georgia
GCA_015501965.1	animal	AllPaths v. R43019	95x	Illumina	short	animal_short	A_short	200166	5.3	2020-11-23	Anopheles albimanus	170170859	8.23	Chromosome	7167	Virginia Tech
GCA_000349125.2	animal	allpaths v. R43019	95.0x	Illumina	short	animal_short	A_short	200121	5.3	2017-08-01	Anopheles albimanus	173339239	8.24	Chromosome	7167	Broad Institute
GCA_002846955.1	animal	SOAPdenovo v. February-2014	340.0x	Illumina HiSeq	short	animal_short	A_short	14431	4.16	2017-12-21	Anopheles aquasalis	162944031	8.21	Scaffold	42839	Universidade Federal de Minas Gerais
GCA_000349185.1	animal	allpaths v. R43436	100.0x	Illumina	short	animal_short	A_short	74117	4.87	2013-04-02	Anopheles arabiensis	246567867	8.39	Scaffold	7173	Broad Institute
GCA_000473505.1	animal	allpaths v. R46504	98.0x	Illumina	short	animal_short	A_short	53613	4.73	2013-09-30	Anopheles atroparvus	224290125	8.35	Scaffold	41427	Broad Institute
GCA_015501955.1	animal	AllPaths v. R46504	98x	Illumina	short	animal_short	A_short	53613	4.73	2020-11-23	Anopheles atroparvus	220078729	8.34	Chromosome	41427	Virginia Tech
GCA_007018985.1	animal	w2rap-contigger v. JULY-2016	254.4x	Illumina HiSeq	short	animal_short	A_short	20985	4.32	2019-07-16	Anopheles bwambae	288964812	8.46	Scaffold	42896	University of Notre Dame
GCA_016170035.1	animal	w2rap-contigger v. 2015	160.0x	Illumina	short	animal_short	A_short	61957	4.79	2020-12-22	Anopheles cf. funestus SBV-2013	229161290	8.36	Chromosome	1355220	University of Notre Dame
GCA_000349165.1	animal	allpaths v. R44024	35.0x	Illumina	short	animal_short	A_short	8461	3.93	2013-04-02	Anopheles christyi	172658580	8.24	Scaffold	43041	Broad Institute
GCA_000150765.1	animal	N/A	8x	N/A	short	animal_short	A_short	24512	4.39	2008-04-21	Anopheles coluzzii	224417174	8.35	Scaffold	1518534	Washington University Genome Sequencing Center
GCA_002091845.1	animal	SOAPdenovo v. 2.04	212.09x	Illumina HiSeq2000	short	animal_short	A_short	9003	3.95	2017-04-14	Anopheles cracens	326465827	8.51	Scaffold	123217	University of Malaya
GCA_000473375.1	animal	allpaths v. R46449	31.0x	Illumina	short	animal_short	A_short	13414	4.13	2013-09-30	Anopheles culicifacies	202998806	8.31	Scaffold	139723	Broad Institute
GCA_000211455.3	animal	Celera Assembler v. 6.1	20.0x	454	short	animal_short	A_short	115072	5.06	2013-12-20	Anopheles darlingi	136935538	8.14	Contig	43151	LNCC
GCA_000349145.1	animal	allpaths v. R43500	184.0x	Illumina	short	animal_short	A_short	76300	4.88	2013-03-28	Anopheles dirus	216307690	8.34	Scaffold	7168	Broad Institute
GCA_000349105.1	animal	allpaths v. R43500	49.0x	Illumina	short	animal_short	A_short	88996	4.95	2013-03-28	Anopheles epiroticus	223486714	8.35	Scaffold	199890	Broad Institute
GCA_000473445.2	animal	allpaths v. R47616	233.0x	Illumina	short	animal_short	A_short	161110	5.21	2014-01-17	Anopheles farauti	183103254	8.26	Scaffold	69004	Broad Institute
GCA_000956265.1	animal	ABySS v. 1.3.6	34.0x	Illumina GAIIx	short	animal_short	A_short	8763	3.94	2015-03-19	Anopheles farauti	161383639	8.21	Contig	69004	Cleveland Clinic Foundation
GCA_000956215.1	animal	ABySS v. 1.3.6	131.0x	Illumina HiSeq	short	animal_short	A_short	16229	4.21	2015-03-19	Anopheles farauti No. 4	146379160	8.17	Contig	59191	Cleveland Clinic Foundation
GCA_008817895.1	animal	Platanus v. 1.2.4	112.0x	Illumina HiSeq	short	animal_short	A_short	18769	4.27	2019-10-03	Anopheles fontenillei	232626592	8.37	Scaffold	2494418	Institute of Evolutionary Biology (IBE), CSIC-Universitat Pompeu Fabra, Barcelona, Spain
GCA_000349085.1	animal	allpaths v. R43460	135.0x	Illumina	short	animal_short	A_short	60888	4.78	2013-03-28	Anopheles funestus	225223604	8.35	Scaffold	62324	Broad Institute
GCA_000150785.1	animal	N/A	8x	N/A	short	animal_short	A_short	42558	4.63	2008-04-21	Anopheles gambiae	236403076	8.37	Scaffold	7165	J. Craig Venter Institute
GCA_001014525.1	animal	SOAPdenovo v. 1.05	6.5x	Illumina	short	animal_short	A_short	2909	3.46	2015-05-28	Anopheles gambiae	220394761	8.34	Scaffold	7165	UC Berkeley
GCA_000005575.1	animal	N/A	N/A	N/A	short	animal_short	A_short	85548	4.93	2006-10-16	Anopheles gambiae str. PEST	265011681	8.42	Chromosome	180454	The International Consortium for the Sequencing of Anopheles Genome
GCA_000956275.1	animal	ABySS v. 1.3.6	39.0x	Illumina GAIIx	short	animal_short	A_short	4659	3.67	2015-03-19	Anopheles koliensis	151110088	8.18	Contig	30065	Cleveland Clinic Foundation
GCA_016170015.1	animal	w2rap-contigger v. 2015	150.0x	Illumina	short	animal_short	A_short	27950	4.45	2020-12-22	Anopheles longipalpis	347073236	8.54	Chromosome	412009	University of Notre Dame
GCA_002091835.1	animal	SOAPdenovo v. 2.04	93.21x	Illumina HiSeq2000	short	animal_short	A_short	38030	4.58	2017-04-14	Anopheles maculatus	462688933	8.67	Scaffold	74869	University of Malaya
GCA_000473185.1	animal	allpaths v. R46504	25.0x	Illumina	short	animal_short	A_short	2984	3.47	2013-09-30	Anopheles maculatus	141894015	8.15	Scaffold	74869	Broad Institute
GCA_000473525.2	animal	allpaths v. R47956	147.0x	Illumina	short	animal_short	A_short	11312	4.05	2014-01-17	Anopheles melas	224162116	8.35	Scaffold	34690	Broad Institute
GCA_000473845.2	animal	allpaths v. R47616	147.0x	Illumina	short	animal_short	A_short	48115	4.68	2014-01-17	Anopheles merus	288048996	8.46	Scaffold	30066	Broad Institute
GCA_000349025.1	animal	allpaths v. R43460	211.0x	Illumina	short	animal_short	A_short	123292	5.09	2013-03-28	Anopheles minimus	201793324	8.3	Scaffold	112268	Broad Institute
GCA_000439205.1	animal	GS De Novo Assembler v. Mar-2010	0.4x	Illumina GAIIx	short	animal_short	A_short	2278	3.36	2013-07-22	Anopheles nili	98320046	7.99	Scaffold	185578	Virginia Tech
GCA_016254315.1	animal	w2rap-contigger v. 2015	149.0x	Illumina	short	animal_short	A_short	44720	4.65	2020-12-22	Anopheles parensis	278978218	8.45	Chromosome	162637	University of Notre Dame
GCA_000956255.1	animal	ABySS v. 1.3.6	50.0x	Illumina HiSeq	short	animal_short	A_short	10256	4.01	2015-03-19	Anopheles punctulatus	146157495	8.16	Contig	30068	Cleveland Clinic Foundation
GCA_000349065.1	animal	allpaths v. R43436	93.0x	Illumina	short	animal_short	A_short	39415	4.6	2013-03-28	Anopheles quadriannulatus	283828998	8.45	Scaffold	34691	Broad Institute
GCA_018908115.1	animal	w2rap-contigger v. 2015	131.0x	Illumina	short	animal_short	A_short	25213	4.4	2021-06-17	Anopheles rivulorum	321482242	8.51	Chromosome	70327	University of Notre Dame
GCA_000441895.2	animal	Celera Assembler v. 6.1	30.0x	454	short	animal_short	A_short	30137	4.48	2014-07-14	Anopheles sinensis	220777669	8.34	Scaffold	74873	Nanjing Medical University
GCA_000472065.2	animal	allpaths v. R47616	86.0x	Illumina	short	animal_short	A_short	17961	4.25	2014-01-17	Anopheles sinensis	375763635	8.57	Scaffold	74873	Broad Institute
GCA_016171315.1	animal	w2rap-contigger v. 2015	164.0x	Illumina	short	animal_short	A_short	71726	4.86	2020-12-22	Anopheles sp. NFL-2015	258481197	8.41	Chromosome	1712672	University of Notre Dame
GCA_003448955.2	animal	SSPACE v. 1	1x	Illumina HiSeq	short	animal_short	A_short	88157	4.95	2019-01-22	Anopheles stephensi	193543668	8.29	Chromosome	30069	Institute of Bioinformatics and Applied Biotechnology
GCA_000349045.1	animal	allpaths v. R43718	97.0x	Illumina	short	animal_short	A_short	72570	4.86	2013-03-28	Anopheles stephensi	225369006	8.35	Scaffold	30069	Broad Institute
GCA_003448975.2	animal	SSPACE v. 1	1x	Illumina HiSeq	short	animal_short	A_short	44910	4.65	2019-01-22	Anopheles stephensi	180467922	8.26	Chromosome	30069	Institute of Bioinformatics and Applied Biotechnology
GCA_016170025.1	animal	w2rap-contigger v. 2015	139.0x	Illumina HiSeq	short	animal_short	A_short	40521	4.61	2020-12-22	Anopheles vaneedeni	308699844	8.49	Chromosome	62325	University of Notre Dame
GCA_000390285.2	animal	AllPaths v. 35218; ATLAS-link v. 1.0; ATLAS-gapfill v. 2.2; redundans v. 0.12c	121.0x	Illumina HiSeq	short	animal_short	A_short	80490	4.91	2017-12-12	Anoplophora glabripennis	706952781	8.85	Scaffold	217634	The i5k Initiative
GCA_004027475.1	animal	DISCOVAR de novo v. discovardenovo-52488	52.5x	Illumina HiSeq	short	animal_short	A_short	143417	5.16	2019-01-16	Anoura caudifer	2206589520	9.34	Scaffold	27642	Broad Institute
GCA_002592135.1	animal	AllPaths v. 52485	49.0x	Illumina HiSeq	short	animal_short	A_short	97462	4.99	2017-10-19	Anser brachyrhynchus	1116992394	9.05	Scaffold	132585	Aarhus University, Denmark
GCA_002166845.1	animal	Newbler v. 2.8	56.2x	Illumina MiSeq	short	animal_short	A_short	35039	4.54	2017-06-02	Anser cygnoides	1130276682	9.05	Scaffold	8845	Poultry Science Institute
GCA_000971095.1	animal	SOAPdenovo v. 1.05	107.35x	Illumina Hiseq2000	short	animal_short	A_short	27608	4.44	2015-04-08	Anser cygnoides domesticus	1119134887	9.05	Scaffold	381198	Anser cygnoides Genome consortium
GCA_006229135.1	animal	fragScaff v. 2018	103x	Illumina HiSeq	short	animal_short	A_short	120377	5.08	2019-06-11	Anser indicus	1143091872	9.06	Scaffold	8846	State Key Laboratory of Plateau Ecology and Agriculture, Qinghai University
GCA_013399115.1	animal	SOAPdenovo v. 2.04	47x	Illumina HiSeq	short	animal_short	A_short	53214	4.73	2020-07-10	Anseranas semipalmata	1131429283	9.05	Scaffold	8851	B10K Consortium
GCA_016696395.1	animal	Supernova v. 2.1.1	77.0x	Illumina NovaSeq	short	animal_short	A_short	77883	4.89	2021-01-15	Antechinus stuartii	3307090682	9.52	Scaffold	9283	University of Sydney
GCA_015888305.1	animal	SOAPdenovo v. 2.04	100.0x	Illumina HiSeq	short	animal_short	A_short	45425	4.66	2020-12-07	Antheraea pernyi	786985015	8.9	Scaffold	7119	Sericultural Research Institute of Liaoning Province
GCA_009430485.1	animal	SOAPdenovo v. 2	1.0x	Illumina HiSeq	short	animal_short	A_short	944	2.97	2019-10-31	Anthochaera phrygia	815187911	8.91	Scaffold	2020318	The Australian National University
GCA_016068315.1	animal	Discovar DeNovo v. MARCH-2017	30.0x	Illumina HiSeq	short	animal_short	A_short	19635	4.29	2020-12-15	Anthopleura sola	9958706	7	Scaffold	160748	University of California - Davis
GCA_013399455.1	animal	SOAPdenovo v. 2.04	55x	Illumina HiSeq	short	animal_short	A_short	49651	4.7	2020-07-10	Anthoscopus minutus	978848727	8.99	Scaffold	156561	B10K Consortium
GCA_006408585.1	animal	cross_genome v. v2.00	281x	Illumina HiSeq	short	animal_short	A_short	42749	4.63	2019-06-24	Antidorcas marsupialis	3024612899	9.48	Scaffold	59523	Northwestern Polytechnical University
GCA_012488435.1	animal	Genomic Workbench v. 11.01	54X	Illumina HiseqX	short	animal_short	A_short	32896	4.52	2020-04-08	Antigone vipio	1181556295	9.07	Scaffold	2717088	Environmental Genomics Office, Center for Enviromental Biology and Ecosystem Studies, National Institute for Environmental Studies
GCA_007570785.1	animal	Supernova v. 2.1.1	40.0x	Illumina HiSeq	short	animal_short	A_short	220431	5.34	2019-07-12	Antilocapra americana	2509058137	9.4	Scaffold	9891	Canada's Genomic Enterprise
GCA_004027515.2	animal	Discovar de novo v. 52488 + Dovetail HiC	49.3x	Illumina HiSeq	short	animal_short	A_short	61698	4.79	2019-07-15	Antilocapra americana	2955306661	9.47	Scaffold	9891	Broad Institute
GCA_000700745.1	animal	SOAPdenovo v. 1.6	30x	Illumina HiSeq	short	animal_short	A_short	22156	4.35	2014-06-10	Antrostomus carolinensis	1119683066	9.05	Scaffold	279965	BGI
GCA_007922775.1	animal	Discovar v. discovardenovo-52488	35.7x	Illumina HiSeq	short	animal_short	A_short	13442	4.13	2019-08-08	Antrozous pallidus	2597469403	9.41	Scaffold	9440	Broad Institute
GCA_000703405.1	animal	SOAPdenovo v. 1.6	28x	Illumina HiSeq	short	animal_short	A_short	28882	4.46	2014-06-16	Apaloderma vittatum	1070836417	9.03	Scaffold	57397	BGI
GCA_000385615.1	animal	SOAPdenovo v. 1.0.5	33.4x	Illumina PE	short	animal_short	A_short	4693	3.67	2013-05-03	Apalone spinifera	1931078847	9.29	Scaffold	55534	WUGSC
GCA_003063805.1	animal	ALLPATHS-LG v. 37727	32x	Illumina Hi-Seq 2500	short	animal_short	A_short	21672	4.34	2018-04-23	Aphaenogaster ashmeadi	310333780	8.49	Scaffold	602585	Harvard University
GCA_003063835.1	animal	ALLPATHS-LG v. 37727	28x	Illumina Hi-Seq 2500	short	animal_short	A_short	23448	4.37	2018-04-23	Aphaenogaster floridana	382861007	8.58	Scaffold	602633	Harvard University
GCA_003063765.1	animal	ALLPATHS-LG v. 37727	22x	Illumina Hi-Seq 2500	short	animal_short	A_short	15753	4.2	2018-04-23	Aphaenogaster fulva	346134187	8.54	Scaffold	602636	Harvard University
GCA_003063725.1	animal	ALLPATHS-LG v. 37727	24x	Illumina Hi-Seq 2500	short	animal_short	A_short	20738	4.32	2018-04-23	Aphaenogaster miamiana	342642954	8.53	Scaffold	602682	Harvard University
GCA_003063865.1	animal	ALLPATHS-LG v. 37727	31x	Illumina Hi-Seq 2500	short	animal_short	A_short	15430	4.19	2018-04-23	Aphaenogaster picea	386044929	8.59	Scaffold	602698	Harvard University
GCA_003063745.1	animal	ALLPATHS-LG v. 37727	25x	Illumina Hi-Seq 2500	short	animal_short	A_short	18941	4.28	2018-04-23	Aphaenogaster rudis	429703865	8.63	Scaffold	500656	Harvard University
GCA_003063815.1	animal	ALLPATHS-LG v. 37727	25x	Illumina Hi-Seq 2500	short	animal_short	A_short	15622	4.19	2018-04-23	Aphaenogaster rudis	395412201	8.6	Scaffold	500656	Harvard University
GCA_013398375.1	animal	AllPaths-LG v. 49184	221x	Illumina HiSeq	short	animal_short	A_short	133617	5.13	2020-07-10	Aphelocoma coerulescens	1060855343	9.03	Scaffold	39617	B10K Consortium
GCA_009835225.1	animal	ABySS v. 2.1.5	100.0x	Illumina MiSeq	short	animal_short	A_short	32785	4.52	2020-01-09	Aphis craccivora	318873360	8.5	Scaffold	307492	Belarusian State University
GCA_004010815.1	animal	AllPaths v. 52488	240.0x	Illumina HiSeq	short	animal_short	A_short	77071	4.89	2019-01-10	Aphis gossypii	294262857	8.47	Scaffold	80765	Institute of Plant Physiology and Ecology,SIBS,CAS
GCA_006937985.1	animal	MaSuRCA v. 3.2.1	77x	Illumina HiSeq	short	animal_short	A_short	119465	5.08	2019-07-12	Aphyosemion australe	868348903	8.94	Scaffold	52653	Max Planck Institute for Biology of Ageing
GCA_019250055.1	animal	DISCOVAR de novo v. 52488; BESST v. 2.2.6	100.0x	Illumina HiSeq	short	animal_short	A_short	523645	5.72	2021-07-15	Apis cerana	214433208	8.33	Scaffold	7461	Chinese Academy of Agricultural Sciences
GCA_001442555.1	animal	AllPaths v. 42411	152.0x	Illumina HiSeq	short	animal_short	A_short	43751	4.64	2015-11-12	Apis cerana	228315917	8.36	Scaffold	7461	Seoul National University
GCA_002290385.1	animal	Velvet v. 1.2.03	122.0x	Illumina GAIIx; 454	short	animal_short	A_short	21160	4.33	2017-09-12	Apis cerana cerana	228791026	8.36	Scaffold	94128	Chinese National Human Genome Center at Shanghai
GCA_000469605.1	animal	SOAPdenovo v. 1.05	60.0x	Illumina GAII	short	animal_short	A_short	8422	3.93	2013-09-24	Apis dorsata	230340171	8.36	Scaffold	7462	Cold Spring Harbor Laboratory
GCA_000184785.2	animal	Newbler v. 2.3-PreRelease-10/19/2009 and Phrap	20.5x	454	short	animal_short	A_short	24915	4.4	2011-01-06	Apis florea	228997396	8.36	Scaffold	7463	Baylor College of Medicine
GCA_014066325.1	animal	SOAPdenovo v. February-2019	304.0x	Illumina HiSeq	short	animal_short	A_short	303790	5.48	2020-08-05	Apis laboriosa	226063288	8.35	Scaffold	183418	Chongqing Normal University
GCA_000002195.1	animal	Atlas assembly system v. before 2011	8x	Sanger; SOLiD; 454	short	animal_short	A_short	45688	4.66	2011-01-14	Apis mellifera	250270657	8.4	Chromosome	7460	Human Genome Sequencing Center
GCA_000819425.1	animal	SOAPdenovo v. 2.01	68.0x	Illumina HiSeq	short	animal_short	A_short	504	2.7	2015-01-15	Apis mellifera intermissa	243566977	8.39	Scaffold	346610	Bee Research Department : National Center for Agricultural Research and Extension
GCA_015052665.1	animal	Celera Assembler v. 8.3	8.23x	Illumina HiSeq 2500	short	animal_short	A_short	7784	3.89	2020-10-28	Apistogramma diplotaenia	627074439	8.8	Scaffold	2591248	"CICHLID~X"
GCA_004027875.1	animal	DISCOVAR de novo v. discovardenovo-52488	30.6x	Illumina HiSeq	short	animal_short	A_short	33245	4.52	2019-01-16	Aplodontia rufa	3005535537	9.48	Scaffold	51342	Broad Institute
GCA_000002075.2	animal	allpaths v. R40582	66x	Illumina Hi-Seq	short	animal_short	A_short	9584	3.98	2013-05-15	Aplysia californica	927296314	8.97	Scaffold	6500	Broad Institute
GCA_018236005.1	animal	SPAdes v. 3.13	1.5x	HiSeq X Ten	short	animal_short	A_short	540	2.73	2021-05-03	Apodemia ares	448590992	8.65	Contig	2613972	Florida Museum of Natural History
GCA_018236945.1	animal	SPAdes v. 3.13	1.14x	HiSeq X Ten	short	animal_short	A_short	381	2.58	2021-05-03	Apodemia arnacis	342260867	8.53	Contig	2613974	Florida Museum of Natural History
GCA_018235905.1	animal	SPAdes v. 3.13	2.04x	HiSeq X Ten	short	animal_short	A_short	1486	3.17	2021-05-03	Apodemia chisosensis	610654764	8.79	Contig	2086727	Florida Museum of Natural History
GCA_018236965.1	animal	SPAdes v. 3.13	2.16x	HiSeq X Ten	short	animal_short	A_short	1323	3.12	2021-05-03	Apodemia duryi	647831575	8.81	Contig	2086723	Florida Museum of Natural History
GCA_018237965.1	animal	SPAdes v. 3.13	0.72x	HiSeq X Ten	short	animal_short	A_short	347	2.54	2021-05-03	Apodemia hypoglauca	215119115	8.33	Contig	2086732	Florida Museum of Natural History
GCA_018236045.1	animal	SPAdes v. 3.13	0.66x	HiSeq X Ten	short	animal_short	A_short	319	2.5	2021-05-03	Apodemia mejicanus	198573404	8.3	Contig	1729663	Florida Museum of Natural History
GCA_018252315.1	animal	SPAdes v. 3.13	0.75x	HiSeq X Ten	short	animal_short	A_short	331	2.52	2021-05-03	Apodemia mormo	225764043	8.35	Contig	42267	Florida Museum of Natural History
GCA_018236985.1	animal	SPAdes v. 3.13	0.07x	HiSeq X Ten	short	animal_short	A_short	283	2.45	2021-05-03	Apodemia multiplaga	21721651	7.34	Contig	2086725	Florida Museum of Natural History
GCA_018237385.1	animal	SPAdes v. 3.13	1.12x	HiSeq X Ten	short	animal_short	A_short	436	2.64	2021-05-03	Apodemia murphyi	334439465	8.52	Contig	2086735	Florida Museum of Natural History
GCA_018235965.1	animal	SPAdes v. 3.13	0.32x	HiSeq X Ten	short	animal_short	A_short	299	2.48	2021-05-03	Apodemia nais	95247254	7.98	Contig	2086728	Florida Museum of Natural History
GCA_018235885.1	animal	SPAdes v. 3.13	0.48x	HiSeq X Ten	short	animal_short	A_short	312	2.49	2021-05-03	Apodemia virgulti	145403289	8.16	Contig	1729666	Florida Museum of Natural History
GCA_018237765.1	animal	SPAdes v. 3.13	1.32x	HiSeq X Ten	short	animal_short	A_short	1201	3.08	2021-05-03	Apodemia walkeri	394856033	8.6	Contig	2086741	Florida Museum of Natural History
GCA_018236825.1	animal	SPAdes v. 3.13	1.73x	HiSeq X Ten	short	animal_short	A_short	2710	3.43	2021-05-03	Apodemia zela	519512868	8.72	Contig	2613973	Florida Museum of Natural History
GCA_002335545.1	animal	ALLPATHS-LG v. 51927	65x	Illumina Hiseq2000	short	animal_short	A_short	4003	3.6	2017-09-12	Apodemus speciosus	3494287372	9.54	Scaffold	105296	University of the Ryukyus
GCA_001305905.1	animal	SOAPdenovo v. OCT-2012	17.0x	Illumina HiSeq	short	animal_short	A_short	1208	3.08	2015-10-02	Apodemus sylvaticus	3758143898	9.57	Scaffold	10129	University of Liverpool
GCA_001866495.1	animal	Platanus v. 1.2.4	356.0x	Illumina HiSeq	short	animal_short	A_short	4863	3.69	2016-11-04	Apostichopus japonicus	664370087	8.82	Scaffold	307972	Chonnam National University
GCA_010014835.1	animal	SPAdes v. 2019	105.0x	Illumina	short	animal_short	A_short	29050	4.46	2020-01-30	Apostichopus leukothele	480516499	8.68	Scaffold	2497127	IRIDIAN GENOMES
GCA_000934455.1	animal	allpath-lg v. 41070; atlas-link v. 1.0; atlas-gapfill v. 2.0	339.0x	Illumina	short	animal_short	A_short	9587	3.98	2015-02-27	Apostichopus parvimensis	873088235	8.94	Scaffold	1902835	Sea Urchin Genome Sequencing and Analysis Consortium
GCA_018245455.1	animal	SPAdes v. 3.13	0.33x	Illumina HiSeq X Ten	short	animal_short	A_short	356	2.55	2021-05-03	Apostictopterus fuliginosus	99062540	8	Contig	2485974	Florida Museum of Natural History
GCA_000699145.1	animal	SOAPdenovo v. 1.6	60x	Illumina HiSeq	short	animal_short	A_short	31730	4.5	2014-06-06	Aptenodytes forsteri	1254347440	9.1	Scaffold	9233	BGI
GCA_010087175.1	animal	Supernova v. 2.0.0	120x	BGISEQ	short	animal_short	A_short	133461	5.13	2020-01-31	Aptenodytes patagonicus	1252291219	9.1	Scaffold	9234	BGI-Shenzhen
GCA_003342985.1	animal	AllPaths v. 50191	38.4x	Illumina HiSeq	short	animal_short	A_short	120127	5.08	2018-07-26	Apteryx haastii	1221441152	9.09	Scaffold	8823	Harvard University
GCA_001039765.1	animal	N/A	37x	N/A	short	animal_short	A_short	16159	4.21	2015-06-23	Apteryx mantelli mantelli	1595278775	9.2	Contig	202946	MPI-EVA
GCA_001039765.2	animal	N/A	37x	N/A	short	animal_short	A_short	16159	4.21	2015-06-23	Apteryx mantelli mantelli	1595278775	9.2	Contig	202946	MPI-EVA
GCA_003342965.1	animal	AllPaths v. 50191	60.5x	Illumina HiSeq	short	animal_short	A_short	138403	5.14	2018-07-26	Apteryx owenii	1231276503	9.09	Scaffold	8824	Harvard University
GCA_003343035.1	animal	AllPaths v. 50191	54.3x	Illumina HiSeq	short	animal_short	A_short	129376	5.11	2018-07-26	Apteryx rowi	1228902913	9.09	Scaffold	308060	Harvard University
GCA_018237605.1	animal	SPAdes v. 3.13	1.30735637x	Illumina HiSeq X Ten	short	animal_short	A_short	2867	3.46	2021-05-03	Apyrrothrix (Melanopyge) sp. n. Burns01	392162184	8.59	Contig	2586027	Florida Museum of Natural History
GCA_018245815.1	animal	SPAdes v. 3.13	1.3x	Illumina HiSeq X Ten	short	animal_short	A_short	2969	3.47	2021-05-03	Apyrrothrix aesculapus	391107274	8.59	Contig	2585844	Florida Museum of Natural History
GCA_018239065.1	animal	SPAdes v. 3.13	1.062507473x	Illumina HiSeq X Ten	short	animal_short	A_short	1145	3.06	2021-05-03	Apyrrothrix araxes araxes	318697191	8.5	Contig	2585845	Florida Museum of Natural History
GCA_018239105.1	animal	SPAdes v. 3.13	0.672321207x	Illumina HiSeq X Ten	short	animal_short	A_short	395	2.6	2021-05-03	Apyrrothrix arizonae	201607569	8.3	Contig	2585846	Florida Museum of Natural History
GCA_018245115.1	animal	SPAdes v. 3.13	0.88x	Illumina HiSeq X Ten	short	animal_short	A_short	490	2.69	2021-05-03	Apyrrothrix chalybea chloris	265229157	8.42	Contig	2585848	Florida Museum of Natural History
GCA_018237565.1	animal	SPAdes v. 3.13	0.08969563x	Illumina HiSeq X Ten	short	animal_short	A_short	286	2.46	2021-05-03	Apyrrothrix hoffmanni	26830397	7.43	Contig	2585849	Florida Museum of Natural History
GCA_018245845.1	animal	SPAdes v. 3.13	1.33x	Illumina HiSeq X Ten	short	animal_short	A_short	2800	3.45	2021-05-03	Apyrrothrix hygieia	399833293	8.6	Contig	2585850	Florida Museum of Natural History
GCA_018237585.1	animal	SPAdes v. 3.13	1.42242877x	Illumina HiSeq X Ten	short	animal_short	A_short	2384	3.38	2021-05-03	Apyrrothrix maculosa	426657145	8.63	Contig	2585851	Florida Museum of Natural History
GCA_018237545.1	animal	SPAdes v. 3.13	0.131123633x	Illumina HiSeq X Ten	short	animal_short	A_short	644	2.81	2021-05-03	Apyrrothrix mulleri	39225255	7.59	Contig	2585852	Florida Museum of Natural History
GCA_018237525.1	animal	SPAdes v. 3.13	0.060650617x	Illumina HiSeq X Ten	short	animal_short	A_short	275	2.44	2021-05-03	Apyrrothrix sangaris	18098661	7.26	Contig	2585853	Florida Museum of Natural History
GCA_000766835.1	animal	AllPaths-LG v. August 2013	88x	Illumina	short	animal_short	A_short	172329	5.24	2014-10-14	Aquila chrysaetos canadensis	1192725744	9.08	Scaffold	216574	The Genome Institute - Washington University School of Medicine
GCA_000696035.1	animal	ABySS v. 1.3.6	39.0x	Illumina HiSeq	short	animal_short	A_short	16346	4.21	2014-05-30	Aquila chrysaetos canadensis	1548476395	9.19	Scaffold	216574	Purdue University
GCA_012057345.1	animal	Genomic Workbench v. 11.01	55X	Illumina Miseq; Ion PGM; Illumina HiseqX	short	animal_short	A_short	54768	4.74	2020-04-03	Aquila chrysaetos japonica	1196037330	9.08	Scaffold	335091	Laboratory of Ecogenetics, Environmental Biology Division, National Institute for Environmental Studies
GCA_010014805.1	animal	SPAdes v. 2019	110.0x	Illumina	short	animal_short	A_short	128137	5.11	2020-01-30	Ara ararauna	1128178780	9.05	Scaffold	9226	IRIDIAN GENOMES
GCA_010014725.1	animal	SPAdes v. 2019	140.0x	Illumina	short	animal_short	A_short	1535524	6.19	2020-01-30	Ara chloropterus	1117846189	9.05	Scaffold	176013	IRIDIAN GENOMES
GCA_010015425.1	animal	SPAdes v. 2019	120.0x	Illumina	short	animal_short	A_short	87476	4.94	2020-01-30	Ara glaucogularis	1135105966	9.06	Scaffold	303304	IRIDIAN GENOMES
GCA_000400545.1	animal	CLC NGS Cell v. 4.8; 4.9	16.0x	454; Illumina GAIIx; Illumina HiSeq2000	short	animal_short	A_short	6366	3.8	2013-05-20	Ara macao	1035921044	9.02	Contig	176014	Texas A&amp;M University
GCA_000400695.1	animal	CLC Genomics Workbench v. 4.9	26x	454 GS FLX Titanium; Illumina GAIIx; Illumina HiSeq 2000	short	animal_short	A_short	4399	3.64	2013-06-26	Ara macao	1204683257	9.08	Scaffold	176014	Texas A&amp;M University
GCA_010015965.1	animal	SPAdes v. 2019	110.0x	Illumina	short	animal_short	A_short	177519	5.25	2020-01-30	Ara militaris	1177230593	9.07	Scaffold	57237	IRIDIAN GENOMES
GCA_013400195.1	animal	SOAPdenovo v. 2.04	47x	Illumina HiSeq	short	animal_short	A_short	62981	4.8	2020-07-10	Aramus guarauna	1170510309	9.07	Scaffold	54356	B10K Consortium
GCA_007844225.1	animal	DISCOVAR v. 52488	58.6x	Illumina	short	animal_short	A_short	64954	4.81	2019-08-08	Arapaima gigas	667335533	8.82	Scaffold	113544	University of Wuerzburg
GCA_009867205.1	animal	SPAdes v. 2019	2019.0x	Illumina	short	animal_short	A_short	124592	5.1	2020-01-14	Aratinga weddellii	1114053963	9.05	Scaffold	190661	IRIDIAN GENOMES
GCA_006491835.1	animal	Meraculous v. MAY-2015	126.0x	Illumina HiSeq; Chicago and Dovetail Hi-C	short	animal_short	A_short	5397	3.73	2019-06-26	Architeuthis dux	2693618964	9.43	Scaffold	256136	CIIMAR - Interdisciplinary Centre of Marine and Environmental Research
GCA_018248195.1	animal	SPAdes v. 3.13	2.47x	NextSeq 550	short	animal_short	A_short	1808	3.26	2021-05-03	Archon apollinus	739520005	8.87	Contig	213896	Florida Museum of Natural History
GCA_018249555.1	animal	SPAdes v. 3.13	0.15x	Illumina HiSeq X Ten	short	animal_short	A_short	291	2.46	2021-05-03	Ardaris aerata	44713524	7.65	Contig	2585983	Florida Museum of Natural History
GCA_018246835.1	animal	SPAdes v. 3.13	0.57x	Illumina HiSeq X Ten	short	animal_short	A_short	369	2.57	2021-05-03	Ardaris eximia	169749921	8.23	Contig	2585984	Florida Museum of Natural History
GCA_018244935.1	animal	SPAdes v. 3.13	1.21x	Illumina HiSeq X Ten	short	animal_short	A_short	2299	3.36	2021-05-03	Ardaris minthe	361748876	8.56	Contig	2585985	Florida Museum of Natural History
GCA_018244955.1	animal	SPAdes v. 3.13	0.51x	Illumina HiSeq X Ten	short	animal_short	A_short	353	2.55	2021-05-03	Ardaris pityusa	150912934	8.18	Contig	2585986	Florida Museum of Natural History
GCA_018244875.1	animal	SPAdes v. 3.13	1.19x	Illumina HiSeq X Ten	short	animal_short	A_short	2106	3.32	2021-05-03	Ardaris sela periphema	355536568	8.55	Contig	2585988	Florida Museum of Natural History
GCA_018246975.1	animal	SPAdes v. 3.13	0.7x	Illumina HiSeq X Ten	short	animal_short	A_short	409	2.61	2021-05-03	Ardaris sela sela	210318303	8.32	Contig	2585989	Florida Museum of Natural History
GCA_011801015.1	animal	MaSuRCA v. 3.3.0	25.0x	Illumina HiSeq	short	animal_short	A_short	34349	4.54	2020-03-31	Ardeotis arabs	1297600582	9.11	Scaffold	172690	International Fund for Houbara Conservation
GCA_013396375.1	animal	AllPaths-LG v. 52488	57x	Illumina HiSeq	short	animal_short	A_short	53368	4.73	2020-07-10	Ardeotis kori	1150486959	9.06	Scaffold	89386	B10K Consortium
GCA_013399435.1	animal	SOAPdenovo v. 2.04	40x	Illumina HiSeq	short	animal_short	A_short	48252	4.68	2020-07-10	Arenaria interpres	1124618860	9.05	Scaffold	54971	B10K Consortium
GCA_004382765.1	animal	Platanus v. 1.2.3	280x	Illumina HiSeq	short	animal_short	A_short	63725	4.8	2019-03-26	Argopecten irradians concentricus	874784041	8.94	Scaffold	158586	Qingdao Agricultural University
GCA_004382745.1	animal	Platanus v. 1.2.3	274x	Illumina HiSeq	short	animal_short	A_short	78654	4.9	2019-03-26	Argopecten irradians irradians	835595382	8.92	Scaffold	158587	Qingdao Agricultural University
GCA_016586285.1	animal	Platanus v. 1.2.4	80x	Illumina Hiseq X	short	animal_short	A_short	17030	4.23	2020-12-09	Arothron firmamentum	334905208	8.52	Scaffold	264149	Graduate School of Frontier Biosciences, Osaka University
GCA_018247755.1	animal	SPAdes v. 3.13	0.11x	HiSeq X Ten	short	animal_short	A_short	273	2.44	2021-05-03	Arteurotia tractipennis tractipennis	32851057	7.52	Contig	2201619	Florida Museum of Natural History
GCA_014825515.1	animal	fragScaff v. 140324.1	202.0x	Illumina and 10X	short	animal_short	A_short	374929	5.57	2020-09-30	Artibeus jamaicensis	2207601705	9.34	Scaffold	9417	College of Life Sciences at Wuhan University
GCA_004027435.1	animal	DISCOVAR de novo v. discovardenovo-52488	30.2x	Illumina HiSeq	short	animal_short	A_short	32365	4.51	2019-01-16	Artibeus jamaicensis	2424784351	9.38	Scaffold	9417	Broad Institute
GCA_013398475.1	animal	SuperNova v. 1	110x	10X Genomics linked reads	short	animal_short	A_short	91211	4.96	2020-07-10	Asarcornis scutulata	1117983497	9.05	Scaffold	75869	B10K Consortium
GCA_018249125.1	animal	SPAdes v. 3.13	1.43x	HiSeq X Ten	short	animal_short	A_short	8112	3.91	2021-05-03	Asbolis capucinus	428890657	8.63	Contig	2025669	Florida Museum of Natural History
GCA_004193795.1	animal	CLC Genomics Workbench v. 7.5	30.0x	Illumina HiSeq	short	animal_short	A_short	4550	3.66	2019-02-13	Asbolus verrucosus	249608069	8.4	Scaffold	1661398	Wright State University
GCA_015227635.1	animal	BWA v. 0.7.15; PILON v. 1.22; SAMTOOLS v. 1.4	28.0x	Illumina HiSeq	short	animal_short	A_short	331493	5.52	2020-11-04	Ascaris lumbricoides	295967828	8.47	Scaffold	6252	NIAID
GCA_000298755.1	animal	SOAPdenovo v. 1.04	90x	Illumina HiSeq 2000	short	animal_short	A_short	22226	4.35	2012-09-20	Ascaris suum	269559681	8.43	Scaffold	6253	Beijing Genomics Institute
GCA_014337955.1	animal	DoveTail Genomics v. 2015-06-23	192.0x	Illumina HiSeq	short	animal_short	A_short	17774	4.25	2020-08-31	Aspidoscelis marmoratus	1639530780	9.21	Scaffold	403789	Stowers Institute For Medical Research
GCA_018247295.1	animal	SPAdes v. 3.13	0.74x	Illumina HiSeq X Ten	short	animal_short	A_short	651	2.81	2021-05-03	Aspitha agenoria agenoria	221436314	8.35	Contig	2585992	Florida Museum of Natural History
GCA_018246895.1	animal	SPAdes v. 3.13	0.94x	Illumina HiSeq X Ten	short	animal_short	A_short	6792	3.83	2021-05-03	Aspitha aspitha aspitha	281658474	8.45	Contig	2585994	Florida Museum of Natural History
GCA_018247195.1	animal	SPAdes v. 3.13	0.7x	Illumina HiSeq X Ten	short	animal_short	A_short	547	2.74	2021-05-03	Aspitha aspitha rufescens	210324744	8.32	Contig	2585995	Florida Museum of Natural History
GCA_018244915.1	animal	SPAdes v. 3.13	0.16x	Illumina HiSeq X Ten	short	animal_short	A_short	300	2.48	2021-05-03	Aspitha bassleri	48648569	7.69	Contig	2585996	Florida Museum of Natural History
GCA_015109875.1	animal	Celera Assembler v. 8.3	9.57x	Illumina HiSeq 2500	short	animal_short	A_short	7930	3.9	2020-10-29	Astatoreochromis straeleni	689581009	8.84	Scaffold	64535	"CICHLID~X"
GCA_015112995.1	animal	Celera Assembler v. 8.3	6.95x	Illumina HiSeq 2500	short	animal_short	A_short	5687	3.75	2020-10-29	Astatotilapia flaviijosephi	648774917	8.81	Scaffold	205334	"CICHLID~X"
GCA_015110235.1	animal	Celera Assembler v. 8.3	8.23x	Illumina HiSeq 2500	short	animal_short	A_short	9258	3.97	2020-10-29	Astatotilapia stappersii	688206949	8.84	Scaffold	1237176	"CICHLID~X"
GCA_018251455.1	animal	SPAdes v. 3.13	0.31x	HiSeq X Ten	short	animal_short	A_short	312	2.49	2021-05-03	Astictopterus jama jama	92066489	7.96	Contig	2201620	Florida Museum of Natural History
GCA_018250635.1	animal	SPAdes v. 3.13	1.25x	HiSeq X Ten	short	animal_short	A_short	4200	3.62	2021-05-03	Astraptes apastus	374379803	8.57	Contig	354786	Florida Museum of Natural History
GCA_018252015.1	animal	SPAdes v. 3.13	1.43x	HiSeq X Ten	short	animal_short	A_short	2699	3.43	2021-05-03	Astraptes brevicauda	428220315	8.63	Contig	354788	Florida Museum of Natural History
GCA_018250335.1	animal	SPAdes v. 3.13	1.07x	HiSeq X Ten	short	animal_short	A_short	1152	3.06	2021-05-03	Astraptes enotrus	320489084	8.51	Contig	354792	Florida Museum of Natural History
GCA_018250695.1	animal	SPAdes v. 3.13	1.05x	HiSeq X Ten	short	animal_short	A_short	1481	3.17	2021-05-03	Astraptes hopfferi	315798920	8.5	Contig	354793	Florida Museum of Natural History
GCA_018250675.1	animal	SPAdes v. 3.13	1.32x	HiSeq X Ten	short	animal_short	A_short	1613	3.21	2021-05-03	Astraptes naxos	393409532	8.59	Contig	2201499	Florida Museum of Natural History
GCA_018250735.1	animal	SPAdes v. 3.13	1.07x	HiSeq X Ten	short	animal_short	A_short	904	2.96	2021-05-03	Astraptes talus	320703767	8.51	Contig	354796	Florida Museum of Natural History
GCA_014634185.1	animal	Platanus genome assembler v. 1.2.440	275X	Illumina HiSeq2500	short	animal_short	A_short	31248	4.49	2020-09-04	Astreopora myriophthalma	373482476	8.57	Scaffold	102202	Atmosphere and Ocean Research Institute, The University of Tokyo
GCA_004802775.1	animal	AllPathsLG v. Jan-2013	70x	Illumina	short	animal_short	A_short	14739	4.17	2019-04-22	Astyanax mexicanus	1191242572	9.08	Scaffold	7994	Aquatic Genome Models
GCA_001663935.1	animal	Platanus v. 1.2.1	75.0x	Illumina HiSeq	short	animal_short	A_short	1984	3.3	2016-06-16	Asymmetron lucayanum	460590149	8.66	Scaffold	223987	Rice University
GCA_018252395.1	animal	SPAdes v. 3.13	0.67x	HiSeq X Ten	short	animal_short	A_short	411	2.61	2021-05-03	Atarnes sallei	199027671	8.3	Contig	354799	Florida Museum of Natural History
GCA_004024785.1	animal	DISCOVAR de novo v. discovardenovo-52488	60x	Illumina HiSeq	short	animal_short	A_short	59033	4.77	2019-01-15	Ateles geoffroyi	2897033911	9.46	Scaffold	9509	Broad Institute
GCA_000344095.2	animal	AllPaths v. 35218; ATLAS-link v. 1.0; ATLAS-gapfill v. 2.2; redundans v. 0.12c	467.2x	Illumina HiDrw	short	animal_short	A_short	571016	5.76	2018-01-03	Athalia rosae	155841210	8.19	Scaffold	37344	The i5k Initiative
GCA_003259725.1	animal	IDBA v. 2014; Newbler v. 3; GapCloser v. 2014; SSPACE v. 2.0; LAST v. 2014; RAGOUT v. 2014	46.0x	Illumina	short	animal_short	A_short	64091	4.81	2018-06-21	Athene cunicularia	1157069330	9.06	Scaffold	194338	Stefan Boerno's shared submissions
GCA_013401215.1	animal	SPAdes v. 3.5.0	41x	Illumina HiSeq	short	animal_short	A_short	36139	4.56	2020-07-10	Atlantisia rogersi	1168394043	9.07	Scaffold	2478892	B10K Consortium
GCA_016984175.1	animal	SOAPdenovo v. 1	88x	Illumina HiSeq	short	animal_short	A_short	21205	4.33	2021-02-26	Atractosteus spatula	1055216122	9.02	Scaffold	7917	BGI
GCA_013400975.1	animal	SOAPdenovo v. 2.04	94x	Illumina HiSeq	short	animal_short	A_short	125279	5.1	2020-07-10	Atrichornis clamosus	1047502076	9.02	Scaffold	449594	B10K Consortium
GCA_018246375.1	animal	SPAdes v. 3.13	0.98x	NextSeq 550	short	animal_short	A_short	2748	3.44	2021-05-03	Atrophaneura alcinous	293431020	8.47	Contig	85299	Florida Museum of Natural History
GCA_018248015.1	animal	SPAdes v. 3.13	1.11x	NextSeq 550	short	animal_short	A_short	14642	4.17	2021-05-03	Atrophaneura dixoni	332820718	8.52	Contig	2064825	Florida Museum of Natural History
GCA_018249035.1	animal	SPAdes v. 3.13	1.24x	HiSeq X Ten	short	animal_short	A_short	1071	3.03	2021-05-03	Atrytonopsis hianna hianna	372567731	8.57	Contig	2201621	Florida Museum of Natural History
GCA_000143395.2	animal	454 GS De novo assembler software R&amp;D v. 03/06/2010	18-20x	454 Titanium including shotgun, 8-kbp and 20-kbp paired-end sequencing datasets	short	animal_short	A_short	14798	4.17	2010-10-27	Atta cephalotes	317671980	8.5	Scaffold	12957	Genome Sequencing Center (GSC) at Washington University (WashU) School of Medicine
GCA_001594045.1	animal	SOAPdenovo v. 2.04	129.0x	Illumina HiSeq	short	animal_short	A_short	15290	4.18	2016-03-25	Atta colombica	291257934	8.46	Scaffold	520822	BGI
GCA_004480015.1	animal	ABySS v. 2014	150.0x	Illumina HiSeq	short	animal_short	A_short	6806	3.83	2019-03-27	Atta texana	286872587	8.46	Scaffold	493209	University of Texas at Austin
GCA_008528875.1	animal	CLC bio Genomics Workbench v. 9.0.	60.0x	Illumina NextSeq 500	short	animal_short	A_short	5312	3.73	2019-09-18	Aulacorthum solani	316098029	8.5	Scaffold	202456	ICAR-Central Potato Research Institute, Shimla, HP, India
GCA_015102315.1	animal	Celera Assembler v. 8.3	10.35x	Illumina HiSeq 2500	short	animal_short	A_short	7123	3.85	2020-10-29	Aulonocranus dewindti	683744053	8.83	Scaffold	27731	"CICHLID~X"
GCA_015102295.1	animal	Celera Assembler v. 8.3	10.13x	Illumina HiSeq 2500	short	animal_short	A_short	6878	3.84	2020-10-29	Aulonocranus dewindti	678090864	8.83	Scaffold	27731	"CICHLID~X"
GCA_004194415.1	animal	Newbler v. 2.9; SSPACE v. 3.0; Haplomerger2 v. release_20151124	90.0x	Illumuna MiSeq	short	animal_short	A_short	33962	4.53	2019-02-14	Aurelia aurita	376932402	8.58	Scaffold	6145	Okinawa Institute of Science and Technology Graduate University
GCA_004194395.1	animal	Newbler v. 2.9; SSPACE v. 3.0; Haplomerger2 v. release_20151124	50.0x	Illumuna MiSeq	short	animal_short	A_short	12476	4.1	2019-02-14	Aurelia aurita complex sp. Pacific	426022005	8.63	Scaffold	2496131	Okinawa Institute of Science and Technology Graduate University
GCA_011634815.1	animal	SPAdes v. 2019	110.0x	Illumina	short	animal_short	A_short	13659	4.14	2020-03-23	Aurelia coerulea	669416919	8.83	Scaffold	1962980	IRIDIAN GENOMES
GCA_018248755.1	animal	SPAdes v. 3.13	1.06x	HiSeq X Ten	short	animal_short	A_short	981	2.99	2021-05-03	Aurina azines	317554146	8.5	Contig	2233676	Florida Museum of Natural History
GCA_018248635.1	animal	SPAdes v. 3.13	0.02x	HiSeq X Ten	short	animal_short	A_short	263	2.42	2021-05-03	Aurina dida	6171279	6.79	Contig	2201501	Florida Museum of Natural History
GCA_015108615.1	animal	Celera Assembler v. 8.3	10.48x	Illumina HiSeq 2500	short	animal_short	A_short	4616	3.66	2020-10-29	Australoheros scitulus	709570869	8.85	Scaffold	329336	"CICHLID~X"
GCA_001266775.1	animal	AllPaths-LG v. April 2015	94x	Illumina	short	animal_short	A_short	8097	3.91	2015-07-28	Austrofundulus limnaeus	866963281	8.94	Scaffold	52670	Center for Life in Extreme Environments at Portland State University, Portland, OR
GCA_018251555.1	animal	SPAdes v. 3.13	0.44x	HiSeq X Ten	short	animal_short	A_short	375	2.57	2021-05-03	Autochton bipunctatus	122619939	8.09	Contig	1030326	Florida Museum of Natural History
GCA_018251535.1	animal	SPAdes v. 3.13	1.39x	HiSeq X Ten	short	animal_short	A_short	1835	3.26	2021-05-03	Autochton itylus	415257808	8.62	Contig	2201504	Florida Museum of Natural History
GCA_018249355.1	animal	SPAdes v. 3.13	0.84x	HiSeq X Ten	short	animal_short	A_short	472	2.67	2021-05-03	Autochton longipennis	248611422	8.4	Contig	354804	Florida Museum of Natural History
GCA_018250435.1	animal	SPAdes v. 3.13	1.8x	HiSeq X Ten	short	animal_short	A_short	1567	3.2	2021-05-03	Autochton oryx	538481812	8.73	Contig	2233677	Florida Museum of Natural History
GCA_018250395.1	animal	SPAdes v. 3.13	1.38x	HiSeq X Ten	short	animal_short	A_short	1560	3.19	2021-05-03	Autochton potrillo potrillo	413686985	8.62	Contig	2233679	Florida Museum of Natural History
GCA_018251715.1	animal	SPAdes v. 3.13	1.04x	HiSeq X Ten	short	animal_short	A_short	563	2.75	2021-05-03	Autochton pseudocellus	311656717	8.49	Contig	2201506	Florida Museum of Natural History
GCA_018249295.1	animal	SPAdes v. 3.13	0.15x	HiSeq X Ten	short	animal_short	A_short	299	2.48	2021-05-03	Autochton reflexus	43496476	7.64	Contig	2201507	Florida Museum of Natural History
GCA_018249315.1	animal	SPAdes v. 3.13	1.07x	HiSeq X Ten	short	animal_short	A_short	823	2.92	2021-05-03	Autochton zarex	320977095	8.51	Contig	354805	Florida Museum of Natural History
GCA_003798545.1	animal	SOAPdenovo v. 2.0; 10XGscaff v. 2.1	197.0x	Illumina HiSeq	short	animal_short	A_short	172761	5.24	2018-11-20	Axis porcinus	2676163295	9.43	Scaffold	57737	Novogene Bioinformatics Technology Corporation
GCA_018245255.1	animal	SPAdes v. 3.13	0.95x	Illumina HiSeq X Ten	short	animal_short	A_short	1599	3.2	2021-05-03	Azonax typhaon	283456307	8.45	Contig	2585998	Florida Museum of Natural History
GCA_018247235.1	animal	SPAdes v. 3.13	0.72x	Illumina HiSeq X Ten	short	animal_short	A_short	482	2.68	2021-05-03	Azonax typhaon	214635772	8.33	Contig	2585998	Florida Museum of Natural History
GCA_000789215.2	animal	Newbler v. 2.7	70x	454	short	animal_short	A_short	4913	3.69	2014-12-03	Bactrocera dorsalis	414968693	8.62	Scaffold	27457	USDA-ARS
GCA_001853355.1	animal	AllPaths v. r44837	101.0x	Illumina HiSeq	short	animal_short	A_short	31499	4.5	2016-10-25	Bactrocera latifrons	462489382	8.67	Scaffold	174628	USDA-ARS
GCA_001014625.1	animal	SOAPdenovo v. 1.05	30.0x	Illumina	short	animal_short	A_short	8579	3.93	2015-05-28	Bactrocera oleae	334371070	8.52	Scaffold	104688	UC Berkeley
GCA_000695345.1	animal	ABySS v. AUG-2013; SSPACE v. AUG-2013	96.0x	Illumina HiSeq; Illumina GAII; Illumina MiSeq; 454	short	animal_short	A_short	7868	3.9	2014-05-21	Bactrocera tryoni	519005690	8.72	Scaffold	59916	Queensland Fruit Fly Consortium
GCA_018237305.1	animal	SPAdes v. 3.13	0.49x	HiSeq X Ten	short	animal_short	A_short	320	2.51	2021-05-03	Baeotis zonata zonata	146288089	8.17	Contig	2614017	Florida Museum of Natural History
GCA_001676355.1	animal	SOAPdenovo v. 2	1.44x	Illumina	short	animal_short	A_short	529	2.72	2016-06-24	Baetis rhodani	174117300	8.24	Contig	189839	Hannah C Macdonald
GCA_015107735.1	animal	Celera Assembler v. 8.3	14.27x	Illumina HiSeq 2500	short	animal_short	A_short	9726	3.99	2020-10-29	Baileychromis centropomoides	706241213	8.85	Scaffold	286574	"CICHLID~X"
GCA_015106015.1	animal	Celera Assembler v. 8.3	9.88x	Illumina HiSeq 2500	short	animal_short	A_short	7752	3.89	2020-10-29	Baileychromis centropomoides	681831021	8.83	Scaffold	286574	"CICHLID~X"
GCA_013401315.1	animal	SOAPdenovo v. 2.04	49x	Illumina HiSeq	short	animal_short	A_short	24547	4.39	2020-07-10	Balaeniceps rex	1181932130	9.07	Scaffold	33584	B10K Consortium
GCA_000493695.1	animal	SOAPdenovo v. 16-Mar-2012	92x	Illumina HiSeq 2000	short	animal_short	A_short	22690	4.36	2013-10-31	Balaenoptera acutorostrata scammoni	2431671281	9.39	Scaffold	310752	Korea Ocean Research &amp; Development Institute
GCA_000978805.1	animal	PLATANUS v. 1.2.1	60x	Illumina HiSeq2000	short	animal_short	A_short	8410	3.92	2015-03-18	Balaenoptera bonaerensis	2234641557	9.35	Scaffold	33556	Division of Biological Science, Graduate School of Science, Kyoto University
GCA_008795845.1	animal	SOAPdenovo v. 2; Cross-species scaffolding v. June-2018	40.0x	Illumina	short	animal_short	A_short	4493	3.65	2019-10-01	Balaenoptera physalus	2462774868	9.39	Scaffold	9770	Korea Ocean Research &amp; Development Institute
GCA_000709895.1	animal	SOAPdenovo v. 1.6	33x	Illumina HiSeq	short	animal_short	A_short	23333	4.37	2014-06-25	Balearica regulorum gibbericeps	1127605500	9.05	Scaffold	100784	BGI
GCA_002909625.1	animal	SOAPdenovo v. 2.04; ABySS v. 1.9.0; MaSuRCA v. 2.3.2; Metassembler v. 1.5	25.0x	Illumina NextSeq 500	short	animal_short	A_short	10597	4.03	2018-01-31	Bambusicola thoracicus	1032295167	9.01	Scaffold	9083	University of Florida
GCA_018247395.1	animal	SPAdes v. 3.13	0.02x	Illumina HiSeq X Ten	short	animal_short	A_short	353	2.55	2021-05-03	Barca bicolor	4845728	6.69	Contig	2485976	Florida Museum of Natural History
GCA_018248095.1	animal	SPAdes v. 3.13	1.57x	NextSeq 550	short	animal_short	A_short	1886	3.28	2021-05-03	Baronia brevicornis	472425814	8.67	Contig	132695	Florida Museum of Natural History
GCA_013396935.1	animal	SOAPdenovo v. 2.04	44x	Illumina HiSeq	short	animal_short	A_short	70136	4.85	2020-07-10	Baryphthengus martii	1100876976	9.04	Scaffold	176943	B10K Consortium
GCA_004367955.1	animal	PLATANUS v. 1.2.1	74.0x	Illumina HiSeq	short	animal_short	A_short	1346	3.13	2019-03-25	Bathochordaeus stygius	396466979	8.6	Scaffold	2005485	University of Bergen
GCA_015104405.1	animal	Celera Assembler v. 8.3	14.16x	Illumina HiSeq 2500	short	animal_short	A_short	8373	3.92	2020-10-29	Bathybates fasciatus	716743677	8.86	Scaffold	219385	"CICHLID~X"
GCA_015103315.1	animal	Celera Assembler v. 8.3	9.61x	Illumina HiSeq 2500	short	animal_short	A_short	6363	3.8	2020-10-29	Bathybates fasciatus	680422350	8.83	Scaffold	219385	"CICHLID~X"
GCA_015111595.1	animal	Celera Assembler v. 8.3	8.32x	Illumina HiSeq 2500	short	animal_short	A_short	6506	3.81	2020-10-29	Bathybates ferox	688524176	8.84	Scaffold	27733	"CICHLID~X"
GCA_015111555.1	animal	Celera Assembler v. 8.3	7.87x	Illumina HiSeq 2500	short	animal_short	A_short	5868	3.77	2020-10-29	Bathybates ferox	679623610	8.83	Scaffold	27733	"CICHLID~X"
GCA_015102795.1	animal	Celera Assembler v. 8.3	12.48x	Illumina HiSeq 2500	short	animal_short	A_short	7795	3.89	2020-10-29	Bathybates graueri	707439858	8.85	Scaffold	293468	"CICHLID~X"
GCA_015104215.1	animal	Celera Assembler v. 8.3	9.34x	Illumina HiSeq 2500	short	animal_short	A_short	7500	3.88	2020-10-29	Bathybates graueri	687650874	8.84	Scaffold	293468	"CICHLID~X"
GCA_015107495.1	animal	Celera Assembler v. 8.3	15.26x	Illumina HiSeq 2500	short	animal_short	A_short	9145	3.96	2020-10-29	Bathybates hornii	723040783	8.86	Scaffold	293471	"CICHLID~X"
GCA_015107475.1	animal	Celera Assembler v. 8.3	10.5x	Illumina HiSeq 2500	short	animal_short	A_short	6991	3.84	2020-10-29	Bathybates hornii	703048774	8.85	Scaffold	293471	"CICHLID~X"
GCA_015102875.1	animal	Celera Assembler v. 8.3	8.98x	Illumina HiSeq 2500	short	animal_short	A_short	6491	3.81	2020-10-29	Bathybates leo	683123695	8.83	Scaffold	293470	"CICHLID~X"
GCA_015106335.1	animal	Celera Assembler v. 8.3	9.57x	Illumina HiSeq 2500	short	animal_short	A_short	7457	3.87	2020-10-29	Bathybates minor	689806508	8.84	Scaffold	293467	"CICHLID~X"
GCA_015107595.1	animal	Celera Assembler v. 8.3	9.07x	Illumina HiSeq 2500	short	animal_short	A_short	7433	3.87	2020-10-29	Bathybates minor	692255707	8.84	Scaffold	293467	"CICHLID~X"
GCA_015107455.1	animal	Celera Assembler v. 8.3	13.28x	Illumina HiSeq 2500	short	animal_short	A_short	6717	3.83	2020-10-29	Bathybates vittatus	703166819	8.85	Scaffold	293469	"CICHLID~X"
GCA_015107415.1	animal	Celera Assembler v. 8.3	12.87x	Illumina HiSeq 2500	short	animal_short	A_short	6465	3.81	2020-10-29	Bathybates vittatus	699221876	8.84	Scaffold	293469	"CICHLID~X"
GCA_015104445.1	animal	Celera Assembler v. 8.3	9.66x	Illumina HiSeq 2500	short	animal_short	A_short	5495	3.74	2020-10-29	Bathybates vittatus	684389959	8.84	Scaffold	293469	"CICHLID~X"
GCA_018248135.1	animal	SPAdes v. 3.13	1.33x	NextSeq 550	short	animal_short	A_short	2594	3.41	2021-05-03	Battus belus	398889880	8.6	Contig	299009	Florida Museum of Natural History
GCA_006503575.1	animal	ABySS v. 1.50	124.0x	Illumina HiSeq	short	animal_short	A_short	150849	5.18	2019-06-28	Baylisascaris schroederi	234537637	8.37	Scaffold	522413	Beijing Institute of Genomics
GCA_004027495.1	animal	DISCOVAR de novo v. discovardenovo-52488	23.1x	Illumina HiSeq	short	animal_short	A_short	57444	4.76	2019-01-16	Beatragus hunteri	2697255800	9.43	Scaffold	59527	Broad Institute
GCA_018237425.1	animal	SPAdes v. 3.13	0.01x	HiSeq X Ten	short	animal_short	A_short	275	2.44	2021-05-03	Befrostia elegia	1983581	6.3	Contig	2614023	Florida Museum of Natural History
GCA_018237785.1	animal	SPAdes v. 3.13	0.36x	HiSeq X Ten	short	animal_short	A_short	299	2.48	2021-05-03	Befrostia lalannei	106567397	8.03	Contig	2614022	Florida Museum of Natural History
GCA_010883055.1	animal	Meraculous v. 2.2.2.5; Dovetail HiRise v. July-2017	4071.64x	Illumina HiSeq	short	animal_short	A_short	19588	4.29	2020-02-21	Belonocnema kinseyi	1538686255	9.19	Chromosome	2817044	University of Georgia
GCA_003994315.1	animal	SOAPdenovo v. 2.04	594.7x	Illumina HiSeq	short	animal_short	A_short	44202	4.65	2018-12-11	Bemisia tabaci	657500294	8.82	Scaffold	7038	Chinese Academy of Agricultural Science Institute of Vegetables and Flowers
GCA_004919745.1	animal	Platanus v. 1.2.4	94.0x	Illumina HiSeq	short	animal_short	A_short	30402	4.48	2019-04-29	Bemisia tabaci	538478037	8.73	Scaffold	7038	Cornell University
GCA_016432935.1	animal	shovill v. 1.0	5.0x	Illumina	short	animal_short	A_short	3974	3.6	2021-01-06	Benedenia humboldti	2136498	6.33	Contig	2730667	Clemson University
GCA_015052645.1	animal	Celera Assembler v. 8.3	9.2x	Illumina HiSeq 2500	short	animal_short	A_short	6902	3.84	2020-10-28	Benitochromis conjunctus	665781484	8.82	Scaffold	1514669	"CICHLID~X"
GCA_015102815.1	animal	Celera Assembler v. 8.3	11.32x	Illumina HiSeq 2500	short	animal_short	A_short	8411	3.92	2020-10-29	Benthochromis horii	691640671	8.84	Scaffold	559342	"CICHLID~X"
GCA_015107975.1	animal	Celera Assembler v. 8.3	9.12x	Illumina HiSeq 2500	short	animal_short	A_short	8685	3.94	2020-10-29	Benthochromis melanoides	683118534	8.83	Scaffold	299336	"CICHLID~X"
GCA_015106195.1	animal	Celera Assembler v. 8.3	9.12x	Illumina HiSeq 2500	short	animal_short	A_short	8483	3.93	2020-10-29	Benthochromis melanoides	690173480	8.84	Scaffold	299336	"CICHLID~X"
GCA_015102775.1	animal	Celera Assembler v. 8.3	11.4x	Illumina HiSeq 2500	short	animal_short	A_short	8230	3.92	2020-10-29	Benthochromis melanoides	691444567	8.84	Scaffold	299336	"CICHLID~X"
GCA_015111075.1	animal	Celera Assembler v. 8.3	16.49x	Illumina HiSeq 2500	short	animal_short	A_short	9441	3.98	2020-10-29	Benthochromis sp. 'horii mahale' AB-2019	705300076	8.85	Scaffold	2591266	"CICHLID~X"
GCA_015102395.1	animal	Celera Assembler v. 8.3	10.25x	Illumina HiSeq 2500	short	animal_short	A_short	6156	3.79	2020-10-29	Benthochromis tricoti	677888442	8.83	Scaffold	158760	"CICHLID~X"
GCA_015111415.1	animal	Celera Assembler v. 8.3	9.31x	Illumina HiSeq 2500	short	animal_short	A_short	6075	3.78	2020-10-29	Benthochromis tricoti	675405680	8.83	Scaffold	158760	"CICHLID~X"
GCA_003650155.1	animal	SOAPdenovo v. 2.04	0.9993x	Illumina	short	animal_short	A_short	38053	4.58	2018-10-15	Betta splendens	456232186	8.66	Scaffold	158456	BGI
GCA_018248175.1	animal	SPAdes v. 3.13	0.97x	NextSeq 550	short	animal_short	A_short	510	2.71	2021-05-03	Bhutanitis pulchristriata	291541160	8.46	Contig	349371	Florida Museum of Natural History
GCA_018247315.1	animal	SPAdes v. 3.13	0.32x	Illumina HiSeq X Ten	short	animal_short	A_short	327	2.51	2021-05-03	Bibasis iluska mahintha	96271517	7.98	Contig	2201513	Florida Museum of Natural History
GCA_000457365.1	animal	Newbler v. July 2011	27.5x	454 FLX Titanium	short	animal_short	A_short	7298	3.86	2013-09-06	Biomphalaria glabrata	916374414	8.96	Scaffold	6526	Washington University (WashU)
GCA_018397915.1	animal	Supernova v. 2.1.1	51.0x	Illumina	short	animal_short	A_short	5290	3.72	2021-05-18	Birgus latro	2958575204	9.47	Scaffold	177283	The Chinese University of Hong Kong
GCA_000754665.1	animal	MaSuRCA v. 2.1.0	60.0x	454; Illumina HiSeq	short	animal_short	A_short	18844	4.28	2014-10-08	Bison bison bison	2953606000	9.47	Scaffold	43346	University of Maryland
GCA_000762945.2	animal	AllPaths LG v. 44620; Atlas Link v. 1.0; Atlas GapFill v. 2.2; redundans v. 0.12c	158.5x	Illumina	short	animal_short	A_short	71964	4.86	2018-01-19	Blattella germanica	1796331457	9.25	Scaffold	6973	The i5k Initiative
GCA_003018175.1	animal	AllPaths LG v. 44620; Atlas Link v. 1.0; Atlas GapFill v. 2.2	158.5x	Illumina	short	animal_short	A_short	12126	4.08	2018-03-26	Blattella germanica	2037297555	9.31	Scaffold	6973	Westfaelische Wilhelms-University
GCA_000788275.1	animal	Soapdenovo v. 2.04	144x	Hiseq 2000	short	animal_short	A_short	20438	4.31	2014-12-02	Boleophthalmus pectinirostris	955735039	8.98	Scaffold	150288	BGI-shenzhen
GCA_010015015.1	animal	SPAdes v. 2019	120.0x	Illumina	short	animal_short	A_short	42952	4.63	2020-01-30	Bolitophila cinerea	365298705	8.56	Scaffold	52719	IRIDIAN GENOMES
GCA_018250355.1	animal	SPAdes v. 3.13	0.05x	HiSeq X Ten	short	animal_short	A_short	361	2.56	2021-05-03	Bolla brennus	14940017	7.17	Contig	2201514	Florida Museum of Natural History
GCA_014825925.1	animal	DISCOVAR de novo v. 52488	100x	Illumina HiSeq	short	animal_short	A_short	1044356	6.02	2020-10-02	Bombus breviceps	248124274	8.39	Chromosome	395515	Chinese Academy of Agricultural Sciences
GCA_014737475.1	animal	DISCOVAR de novo v. 52488	100x	Illumina HiSeq	short	animal_short	A_short	411713	5.61	2020-09-25	Bombus confusus	239101172	8.38	Scaffold	217217	Chinese Academy of Agricultural Sciences
GCA_014737455.1	animal	DISCOVAR de novo v. 52488	100x	Illumina HiSeq	short	animal_short	A_short	707207	5.85	2020-09-25	Bombus consobrinus	249068899	8.4	Scaffold	130686	Chinese Academy of Agricultural Sciences
GCA_014737535.1	animal	DISCOVAR de novo v. 52488	100x	Illumina HiSeq	short	animal_short	A_short	1128213	6.05	2020-09-25	Bombus cullumanus	246986414	8.39	Scaffold	2562068	Chinese Academy of Agricultural Sciences
GCA_014737525.1	animal	DISCOVAR de novo v. 52488	100x	Illumina HiSeq	short	animal_short	A_short	338993	5.53	2020-09-25	Bombus difficillimus	243560081	8.39	Scaffold	395520	Chinese Academy of Agricultural Sciences
GCA_014825975.1	animal	DISCOVAR de novo v. 52488	100x	Illumina HiSeq	short	animal_short	A_short	874667	5.94	2020-10-02	Bombus haemorrhoidalis	240538686	8.38	Chromosome	207636	Chinese Academy of Agricultural Sciences
GCA_014825875.1	animal	DISCOVAR de novo v. 52488	100x	Illumina HiSeq	short	animal_short	A_short	714304	5.85	2020-10-02	Bombus ignitus	242565149	8.38	Chromosome	130704	Chinese Academy of Agricultural Sciences
GCA_000188095.4	animal	SOAPdenovo v. 1.05	127x	Illumina GAIIx	short	animal_short	A_short	59072	4.77	2011-09-22	Bombus impatiens	246856484	8.39	Scaffold	132113	Biotechnology Center, University of Illinois (BCUI)
GCA_014737405.1	animal	DISCOVAR de novo v. 52488	100x	Illumina HiSeq	short	animal_short	A_short	731585	5.86	2020-09-24	Bombus opulentus	242353651	8.38	Scaffold	2024865	Chinese Academy of Agricultural Sciences
GCA_014737485.1	animal	DISCOVAR de novo v. 52488	100x	Illumina HiSeq	short	animal_short	A_short	377516	5.58	2020-09-25	Bombus picipes	253987937	8.4	Scaffold	309970	Chinese Academy of Agricultural Sciences
GCA_014737335.1	animal	DISCOVAR de novo v. 52488	100x	Illumina HiSeq	short	animal_short	A_short	427351	5.63	2020-09-24	Bombus polaris	245790074	8.39	Scaffold	130708	Chinese Academy of Agricultural Sciences
GCA_014825855.1	animal	DISCOVAR de novo v. 52488	100x	Illumina HiSeq	short	animal_short	A_short	781044	5.89	2020-10-02	Bombus pyrosoma	254804690	8.41	Chromosome	396416	Chinese Academy of Agricultural Sciences
GCA_014737505.1	animal	DISCOVAR de novo v. 52488	100x	Illumina HiSeq	short	animal_short	A_short	561947	5.75	2020-09-25	Bombus sibiricus	262420024	8.42	Scaffold	421273	Chinese Academy of Agricultural Sciences
GCA_014737355.1	animal	DISCOVAR de novo v. 52488	100x	Illumina HiSeq	short	animal_short	A_short	488970	5.69	2020-09-24	Bombus skorikovi	242038170	8.38	Scaffold	395565	Chinese Academy of Agricultural Sciences
GCA_014737365.1	animal	DISCOVAR de novo v. 52488	100x	Illumina HiSeq	short	animal_short	A_short	582038	5.76	2020-09-24	Bombus soroeensis	243573539	8.39	Scaffold	184059	Chinese Academy of Agricultural Sciences
GCA_014737385.1	animal	DISCOVAR de novo v. 52488	100x	Illumina HiSeq	short	animal_short	A_short	988972	6	2020-09-24	Bombus superbus	230139620	8.36	Scaffold	1869276	Chinese Academy of Agricultural Sciences
GCA_000214255.1	animal	Newbler v. 2.3-PreRelease-10/19/2009 and Phrap	21.4x	454	short	animal_short	A_short	76043	4.88	2011-06-03	Bombus terrestris	248654244	8.4	Chromosome	30195	Baylor College of Medicine
GCA_014825825.1	animal	DISCOVAR de novo v. 52488	100x	Illumina HiSeq	short	animal_short	A_short	442685	5.65	2020-10-02	Bombus turneri	243111512	8.39	Chromosome	686820	Chinese Academy of Agricultural Sciences
GCA_014737395.1	animal	DISCOVAR de novo v. 52488	100x	Illumina HiSeq	short	animal_short	A_short	1152409	6.06	2020-09-24	Bombus waltoni	231149577	8.36	Scaffold	395577	Chinese Academy of Agricultural Sciences
GCA_013400315.1	animal	SOAPdenovo v. 2.04	50x	Illumina HiSeq	short	animal_short	A_short	64047	4.81	2020-07-10	Bombycilla garrulus	1032116443	9.01	Scaffold	125297	B10K Consortium
GCA_002197625.1	animal	SOAPdenovo v. 2.04; SSPACE v. 2	30.0x	Illumina HiSeq	short	animal_short	A_short	768	2.89	2017-06-19	Bombyx huttoni	450338996	8.65	Scaffold	998830	Harvard University
GCA_003987935.1	animal	DiscovarDeNovo v. March-2015	362.2x	Illumina HiSeq	short	animal_short	A_short	322127	5.51	2018-12-31	Bombyx mandarina	398573003	8.6	Scaffold	7092	Chinese Academy of Sciences
GCA_000151625.1	animal	N/A	N/A	N/A	short	animal_short	A_short	15508	4.19	2008-04-28	Bombyx mori	481803763	8.68	Scaffold	7091	The international silkworm genome sequencing consortium
GCA_000151715.1	animal	N/A	N/A	N/A	short	animal_short	A_short	11516	4.06	2004-12-02	Bombyx mori	397686861	8.6	Scaffold	7091	Southwest Agricultural University, China
GCA_000181175.1	animal	N/A	N/A	N/A	short	animal_short	A_short	2207	3.34	2004-04-27	Bombyx mori	381900113	8.58	Contig	7091	International Lepidopteran Genome Project
GCA_017311355.1	animal	ABySS v. 2.2.4	20.0x	Illumina HiSeq	short	animal_short	A_short	9646	3.98	2021-03-09	Bos frontalis	2795315450	9.45	Contig	30520	Bangladesh Livestock Research Institute; Chittagong Veterinary and Animal Sciences University
GCA_002933975.1	animal	BWA v. 0.7.15; GS Reference Mapper v. 2.6; CLC Genomics Workbench v. 7.0	100.0x	454; IonTorrent; Illumina NextSeq; Illumina MiSeq	short	animal_short	A_short	64498	4.81	2018-02-22	Bos indicus	2740314006	9.44	Chromosome	9915	Anand Agricultural University
GCA_000247795.2	animal	BWA v. 0.5.9	52x	SOLiD	short	animal_short	A_short	28375	4.45	2014-11-25	Bos indicus	2673949103	9.43	Chromosome	9915	Genoa Biotecnologia SA
GCA_007646595.3	animal	Platanus v. 1.2.4	220x	Illumina HiSeq	short	animal_short	A_short	90625	4.96	2019-10-21	Bos mutus	2761379179	9.44	Scaffold	72004	Lanzhou University
GCA_000298355.1	animal	SOAPdenovo v. 1.14	130x	Illumina HiSeq; Illumina GA	short	animal_short	A_short	22822	4.36	2013-01-09	Bos mutus	2645145588	9.42	Scaffold	72004	BGI-shenzhen
GCA_000003055.5	animal	UMD Overlapper v. 2009; additional processing	9x	Sanger	short	animal_short	A_short	96955	4.99	2014-11-25	Bos taurus	2670123310	9.43	Chromosome	9913	Center for Bioinformatics and Computational Biology, University of Maryland
GCA_018703735.1	animal	SOAPdenovo v. 2.04.4; HIC-PRO v. 2.8.0; 3D-DNA v. 170123	257.16x	Illumina HiSeq	short	animal_short	A_short	101659	5.01	2021-06-03	Bostrychus sinensis	865237151	8.94	Scaffold	86224	Xiamen University
GCA_000444245.1	animal	Celera Assembler v. 7.0; Velvet v. 1.2.03	400.0x	Illumina HiSeq	short	animal_short	A_short	6924	3.84	2013-08-07	Botryllus schlosseri	579633380	8.76	Scaffold	30301	Stanford University
GCA_015107555.1	animal	Celera Assembler v. 8.3	10.69x	Illumina HiSeq 2500	short	animal_short	A_short	11600	4.06	2020-10-29	Boulengerochromis microlepis	728877443	8.86	Scaffold	32488	"CICHLID~X"
GCA_015107755.1	animal	Celera Assembler v. 8.3	19.12x	Illumina HiSeq 2500	short	animal_short	A_short	10857	4.04	2020-10-29	Boulengerochromis microlepis	726523879	8.86	Scaffold	32488	"CICHLID~X"
GCA_006352335.1	animal	SPAdes v. 3.12.0	21.0x	Illumina HiSeq	short	animal_short	A_short	10465	4.02	2019-06-18	Brachionus asplanchnoidis	114426057	8.06	Contig	1857775	University of Innsbruck
GCA_006352485.1	animal	SPAdes v. 3.12.0	18.0x	Illumina	short	animal_short	A_short	9227	3.97	2019-06-18	Brachionus asplanchnoidis	114845438	8.06	Contig	1857775	University of Innsbruck
GCA_002922825.1	animal	Platanus v. 1.2.4; Haplomerger2 v. 20161205	110.0x	Illumina HiSeq	short	animal_short	A_short	26524	4.42	2018-02-07	Brachionus calyciflorus	129626318	8.11	Scaffold	104777	Sungkyunkwan University
GCA_016987375.1	animal	Platanus assembler v. 1.2.4; Haplomerger2 v. 20161205	153.0x	Illumina HiSeq	short	animal_short	A_short	25177	4.4	2021-02-26	Brachionus koreanus	86146996	7.94	Scaffold	1199090	Sungkyunkwan University
GCA_009177125.1	animal	Platanus v. 1.2.4; Haplomerger2 v. 20161205	29.4x	Illumina HiSeq	short	animal_short	A_short	25075	4.4	2019-10-18	Brachionus koreanus	85731059	7.93	Scaffold	1199090	Sungkyunkwan University
GCA_010279815.1	animal	Platanus v. 1.2.4; Haplomerger2 v. 20161205	373.0x	Illumina HiSeq	short	animal_short	A_short	55822	4.75	2020-02-06	Brachionus plicatilis	106939251	8.03	Scaffold	10195	Sungkyunkwan University
GCA_006352415.1	animal	SPAdes v. 3.12.0	18.0x	Illumina	short	animal_short	A_short	15645	4.19	2019-06-18	Brachionus plicatilis	99476262	8	Contig	10195	University of Innsbruck
GCA_003710015.1	animal	Platanus v. JUN-2016	117.0x	Illumina MiSeq	short	animal_short	A_short	11989	4.08	2018-11-02	Brachionus plicatilis	108494170	8.04	Scaffold	10195	Universitat de Valencia and Universiy of Hull
GCA_016802295.1	animal	Platanus v. 1.2.4; Haplomerger2 v. 20161205	779.0x	Illumina HiSeq	short	animal_short	A_short	174361	5.24	2021-02-02	Brachionus rotundiformis	57707736	7.76	Scaffold	96890	Sungkyunkwan University
GCA_006352405.1	animal	SPAdes v. 3.12.0	18.0x	Illumina	short	animal_short	A_short	43026	4.63	2019-06-18	Brachionus rotundiformis	51058670	7.71	Contig	96890	University of Innsbruck
GCA_006352455.1	animal	SPAdes v. 3.12.0	18.0x	Illumina	short	animal_short	A_short	24091	4.38	2019-06-18	Brachionus sp. 'Tiscar'	70983965	7.85	Contig	1317657	University of Innsbruck
GCA_016785285.1	animal	Platanus v. 1.2.4	100.0x	Illumina HiSeq 4000	short	animal_short	A_short	352130	5.55	2021-02-01	Brachirus orientalis	629956282	8.8	Scaffold	435138	Center for Ecological and Environmental Sciences
GCA_013398615.1	animal	Meraculous v. NA	155x	Illumina HiSeq	short	animal_short	A_short	85408	4.93	2020-07-10	Brachypodius atriceps	906727256	8.96	Scaffold	182895	B10K Consortium
GCA_013401335.1	animal	SOAPdenovo v. 2.04	62x	Illumina HiSeq	short	animal_short	A_short	40314	4.61	2020-07-10	Brachypteracias leptosomus	1125912351	9.05	Scaffold	135165	B10K Consortium
GCA_019776545.1	animal	minia v. 3.2	64.03x	Illumina HiSeq	short	animal_short	A_short	7945	3.9	2021-08-26	Brachystomella parvula	118473689	8.07	Scaffold	187611	Nanjing Agricultural University
GCA_004027775.1	animal	DISCOVAR de novo v. discovardenovo-52488	57.9x	Illumina HiSeq	short	animal_short	A_short	1900	3.28	2019-01-16	Bradypus variegatus	1502475299	9.18	Scaffold	9355	Broad Institute
GCA_001625305.1	animal	Celera Assembler v. 6.1; SSPACE v. 2.0; HaploMerger v. 20120810	29.86x	454; Illumina GAIIx	short	animal_short	A_short	47280	4.67	2016-04-21	Branchiostoma belcheri	426108443	8.63	Scaffold	7741	Sun Yat-sen University
GCA_900128855.1	animal	N/A	30x	N/A	short	animal_short	A_short	46867	4.67	2016-12-03	Branchiostoma belcheri	417037894	8.62	Scaffold	7741	SYSU
GCA_001625405.1	animal	Celera Assembler v. 6.1	38.51x	454; Illumina GAIIx	short	animal_short	A_short	30004	4.48	2016-04-21	Branchiostoma belcheri	707901808	8.85	Scaffold	7741	Sun Yat-sen University
GCA_000003815.2	animal	Arachne v. 20071016; HiRise v. 2016	10.32x	Sanger; Illumina	short	animal_short	A_short	50413	4.7	2020-04-29	Branchiostoma floridae	513445848	8.71	Chromosome	7739	DOE Joint Genome Institute
GCA_006130075.1	animal	Supernova v. 2.1.1	80.0x	Illumina HiSeq	short	animal_short	A_short	220846	5.34	2019-06-05	Branta canadensis	1153386549	9.06	Scaffold	8853	Canada's Genomic Enterprise
GCA_015164015.1	animal	SPAdes v. 2019	120.0x	Illumina	short	animal_short	A_short	23012	4.36	2020-11-01	Brevimyrus niger	749215367	8.87	Scaffold	1194723	IRIDIAN GENOMES
GCA_003956705.1	animal	Newbler v. 2.6; SSPACE v. 3.0; GAPFILLER v. 1.10	42.0x	454; Illumina MiSeq	short	animal_short	A_short	56226	4.75	2018-12-19	Brevipalpus yothersi	71154195	7.85	Scaffold	1754060	VIB - UGent
GCA_001280985.1	animal	SOAPdenovo v. 2.0.1	40.0x	Illumina GAII	short	animal_short	A_short	63091	4.8	2015-09-10	Brugia pahangi	83528896	7.92	Scaffold	6280	University Malaya
GCA_004794615.1	animal	soapdenovo v. 2.04	119.08x	Illumina HiSeq 2000.	short	animal_short	A_short	25038	4.4	2019-04-15	Bubalus bubalis	2770260352	9.44	Scaffold	89462	BGI-Shenzhen
GCA_000471725.1	animal	MaSuRCA v. 1.8.3	70.0x	Illumina GAIIx; Illumina HiSeq; 454	short	animal_short	A_short	21938	4.34	2013-09-30	Bubalus bubalis	2836150610	9.45	Scaffold	89462	University of Maryland
GCA_002993835.1	animal	Velvet v. 1.1; Mapping to Reference Cattle Genome (GCF_000003055.6) using Bowtie2 v. 2.1.0; Mapping to Reference Cattle Genome (GCF_000003055.6) using SHRiMP v. 2.2.3	70.0x	SOLiD	short	animal_short	A_short	14568	4.16	2018-03-09	Bubalus bubalis	3005952034	9.48	Scaffold	89462	Egyptian Water Buffalo Genome Consortium (Agriculture Genetic Engineering Research Institute and Nile University)
GCA_000180995.3	animal	MaSuRCA v. 2.3.2b	100.0x	454; Illumina NextSeq 500	short	animal_short	A_short	13977	4.15	2018-02-22	Bubalus bubalis	3759980894	9.58	Scaffold	89462	Anand Agricultural University, Anand, Gujarat, India
GCA_004320225.1	animal	Genomic Workbench v. 11.01	94X	Illumina Miseq pair-end reads; Illumina HiseqX pair-end reads	short	animal_short	A_short	65049	4.81	2019-02-16	Bubo blakistoni	1193862756	9.08	Scaffold	1564486	Environmental Genomics Office, Center for Environmental Biology and Ecosystem Studies, National Institute for Environmental Studies
GCA_010303855.1	animal	SOAPdenovo v. r240	104.0x	Illumina HiSeq	short	animal_short	A_short	37091	4.57	2020-02-04	Bubo bubo	1258069325	9.1	Scaffold	30461	GEROMICS
GCA_017315185.1	animal	Supernova v. 2.1.1	43.0x	HiSeq X	short	animal_short	A_short	196832	5.29	2021-03-09	Bubo scandiacus	1251897436	9.1	Scaffold	371907	Canada's Genomic Enterprise
GCA_013396975.1	animal	SOAPdenovo v. 2.04	54x	Illumina HiSeq	short	animal_short	A_short	66968	4.83	2020-07-10	Bucco capensis	988120178	8.99	Scaffold	135168	B10K Consortium
GCA_000710305.1	animal	SOAPdenovo v. 1.6	35x	Illumina HiSeq	short	animal_short	A_short	14587	4.16	2014-06-25	Buceros rhinoceros silvestris	1065782791	9.03	Scaffold	175836	BGI
GCA_013398885.1	animal	SOAPdenovo v. 2.04	93x	Illumina HiSeq	short	animal_short	A_short	163894	5.21	2020-07-10	Bucorvus abyssinicus	1102577438	9.04	Scaffold	153643	B10K Consortium
GCA_015106715.1	animal	Celera Assembler v. 8.3	9.17x	Illumina HiSeq 2500	short	animal_short	A_short	9052	3.96	2020-10-29	Bujurquina vittata	685844181	8.84	Scaffold	242822	"CICHLID~X"
GCA_018249455.1	animal	SPAdes v. 3.13	1.22x	HiSeq X Ten	short	animal_short	A_short	1972	3.29	2021-05-03	Bungalotis erythus	365423499	8.56	Contig	354809	Florida Museum of Natural History
GCA_014805405.1	animal	SPAdes v. 3.13.0	52x	Illumina NextSeq	short	animal_short	A_short	8202	3.91	2020-09-30	Bunonema sp. RGD898	34132167	7.53	Scaffold	2761626	Indiana University
GCA_013400855.1	animal	SOAPdenovo v. 2.04	50x	Illumina HiSeq	short	animal_short	A_short	13219	4.12	2020-07-10	Buphagus erythrorhynchus	1040192226	9.02	Scaffold	245048	B10K Consortium
GCA_013397275.1	animal	SOAPdenovo v. 2.04	42x	Illumina HiSeq	short	animal_short	A_short	46939	4.67	2020-07-10	Burhinus bistriatus	1208588303	9.08	Scaffold	240201	B10K Consortium
GCA_008921705.1	animal	MaSuRCA v. 3.3.0	137.0x	Illumina HiSeq	short	animal_short	A_short	93678	4.97	2019-10-08	Burhinus oedicnemus	1228108199	9.09	Scaffold	85105	International Fund for Houbara Conservation
GCA_010367655.1	animal	other v. 1.2.1	300.0x	Illumina HiSeq	short	animal_short	A_short	49326	4.69	2020-02-10	Bursaphelenchus xylophilus	72311784	7.86	Scaffold	6326	BIG
GCA_004128815.1	animal	SOAPdenovo v. 2.0.1	121.0x	Illumina	short	animal_short	A_short	44860	4.65	2019-02-01	Bursaphelenchus xylophilus	79233952	7.9	Scaffold	6326	Simon Fraser University
GCA_010367685.1	animal	Platanus v. 1.2.1	259.0x	Illumina GAII	short	animal_short	A_short	21976	4.34	2020-02-10	Bursaphelenchus xylophilus	71901233	7.86	Scaffold	6326	BIG
GCA_000231135.1	animal	N/A	N/A	N/A	short	animal_short	A_short	18150	4.26	2011-10-13	Bursaphelenchus xylophilus	73085728	7.86	Contig	6326	Wellcome Trust Sanger insititute
GCA_007844875.1	animal	SPAdes v. 3.9.1	70.0x	Illumina MiSeq	short	animal_short	A_short	2742	3.44	2019-08-05	Busseola fusca	492902852	8.69	Scaffold	236788	Reed College
GCA_010312235.1	animal	SOAPdenovo v. r240	90.0x	Illumina HiSeq	short	animal_short	A_short	36723	4.56	2020-02-04	Buteo japonicus	1259715124	9.1	Scaffold	224669	GEROMICS
GCA_018247915.1	animal	SPAdes v. 3.13	0.83x	Illumina HiSeq X Ten	short	animal_short	A_short	408	2.61	2021-05-03	Butleria elwesi	248064589	8.39	Contig	2585854	Florida Museum of Natural History
GCA_018249435.1	animal	SPAdes v. 3.13	0.47x	HiSeq X Ten	short	animal_short	A_short	334	2.52	2021-05-03	Butleria flavomaculatus valdivianus	140909556	8.15	Contig	2201518	Florida Museum of Natural History
GCA_017310255.1	animal	Supernova v. 2.1.1	53.0x	HiSeq X	short	animal_short	A_short	222988	5.35	2021-03-09	Butorides virescens	1194621758	9.08	Contig	110671	Canada's Genomic Enterprise
GCA_018251655.1	animal	SPAdes v. 3.13	1.2x	HiSeq X Ten	short	animal_short	A_short	1395	3.14	2021-05-03	Cabirus procas	359584244	8.56	Contig	1908709	Florida Museum of Natural History
GCA_020352625.1	animal	CLC Genomics Workbench v. 7.1	40.0x	Illumina NovaSeq	short	animal_short	A_short	2605	3.42	2021-10-07	Cactoblastis cactorum	411558002	8.61	Scaffold	59379	Fundacion para el estudio de especies invasoras
GCA_000165025.1	animal	Velvet v. 0.7.56	170x	Illumina	short	animal_short	A_short	1196	3.08	2010-10-26	Caenorhabditis angaria	79761545	7.9	Scaffold	860376	California Institute of Technology, Division of Biology
GCA_000143925.2	animal	PCAP v. 9/3/04	9.5x	ABI	short	animal_short	A_short	31887	4.5	2010-11-15	Caenorhabditis brenneri	190369721	8.28	Scaffold	135651	The Caenorhabditis brenneri Sequencing and Analysis Consortium
GCA_000004555.3	animal	N/A	10x	N/A	short	animal_short	A_short	45098	4.65	2014-07-02	Caenorhabditis briggsae	108384165	8.03	Chromosome	6238	The C.briggsae Sequencing Consortium
GCA_000002985.3	animal	N/A	N/A	N/A	short	animal_short	A_short	17493829	7.24	2013-02-07	Caenorhabditis elegans	100272607	8	Complete Genome	6239	C. elegans Sequencing Consortium
GCA_000975215.1	animal	RecursiveHomologyBasedAssemblyPlusJRAssembler v. 2014-07-01	69.0x	Illumina	short	animal_short	A_short	14890789	7.17	2015-04-21	Caenorhabditis elegans	98289014	7.99	Chromosome	6239	University of Washington
GCA_000939815.1	animal	N/A	228x	N/A	short	animal_short	A_short	64095	4.81	2014-09-24	Caenorhabditis elegans	101168830	8.01	Contig	6239	WTSI
GCA_000147155.1	animal	Celera assembler v. 6.0	22x	ABI; 454	short	animal_short	A_short	10166	4.01	2010-09-24	Caenorhabditis japonica	166256191	8.22	Scaffold	281687	Washington University (WashU)
GCA_000149515.1	animal	N/A	N/A	N/A	short	animal_short	A_short	30717	4.49	2007-07-19	Caenorhabditis remanei	145442736	8.16	Scaffold	31234	The Caenorhabditis remanei Sequencing Consortium
GCA_000186765.1	animal	Celera assembler v. 6.0	20.2x	454 Titanium	short	animal_short	A_short	22519	4.35	2011-01-31	Caenorhabditis tropicalis	79321433	7.9	Scaffold	1561998	The Genome Center,
GCA_018104995.1	animal	Supernova v. 2.1.1; Chromosomer v. 0.1.3	128.0x	Illumina NovaSeq	short	animal_short	A_short	315520	5.5	2021-04-23	Cairina moschata	1118556028	9.05	Chromosome	8855	HUAZHONG Agricultural University
GCA_009194515.1	animal	AllPaths v. DEC-2016	100.0x	Illumina HiSeq	short	animal_short	A_short	89133	4.95	2019-11-25	Cairina moschata domestica	1109207201	9.05	Chromosome	1240228	McDonnell Genome Institute - Washington University School of Medicine
GCA_002740975.1	animal	tedna v. 1.2.2	1.0x	Illumina HiSeq	short	animal_short	A_short	836	2.92	2017-11-01	Calanus finmarchicus	3585771	6.55	Contig	6837	Institute of Oceanology Polish Academy of Sciences
GCA_002740985.1	animal	tedna v. 1.2.2	1.0x	Illumina HiSeq	short	animal_short	A_short	862	2.94	2017-11-01	Calanus glacialis	3941106	6.6	Contig	113644	Institute of Oceanology Polish Academy of Sciences
GCA_013397715.1	animal	AllPaths-LG v. 52488	73x	Illumina HiSeq	short	animal_short	A_short	52433	4.72	2020-07-10	Calcarius ornatus	1056295845	9.02	Scaffold	198940	B10K Consortium
GCA_002245505.1	animal	Platanus v. V1.2.4	82x	Illumina HiSeq 2500	short	animal_short	A_short	18819	4.27	2017-08-10	Calephelis nemesis	808524533	8.91	Scaffold	2010996	UT Southwestern Medical Center
GCA_018236665.1	animal	SPAdes v. 3.13	2.09x	HiSeq X Ten	short	animal_short	A_short	2271	3.36	2021-05-03	Calephelis perditalis	627390309	8.8	Contig	2614014	Florida Museum of Natural History
GCA_002245475.1	animal	Platanus v. 1.2.4	92x	Illumina HiSeq 2500	short	animal_short	A_short	16821	4.23	2017-08-10	Calephelis virginiensis	855081797	8.93	Scaffold	2010997	UT Southwestern Medical Center
GCA_001431845.1	animal	SOAPdenovo v. 2.04	113x	Illumina Hiseq2000	short	animal_short	A_short	109237	5.04	2015-11-04	Calidris pugnax	1229094286	9.09	Scaffold	198806	BGI
GCA_001458055.1	animal	N/A	110x	N/A	short	animal_short	A_short	65145	4.81	2015-11-06	Calidris pugnax	1173203933	9.07	Scaffold	198806	ED
GCA_003697955.1	animal	DiscovarDeNovo v. DDN V. r52488; SSPACE-SR v. 3.0; FAST-SG v. MAR-2018	38.0x	Illumina HiSeq	short	animal_short	A_short	189165	5.28	2018-10-30	Calidris pygmaea	1178350366	9.07	Scaffold	425635	Adam Mickiewicz University
GCA_001005385.1	animal	CLC Genomics Workbench v. 6.5	95.0x	Illumina HiSeq	short	animal_short	A_short	1650	3.22	2015-05-08	Caligus rogercresseyi	398147594	8.6	Contig	217165	Jong S Leong, Ben F Koop, Eric B Rondeau
GCA_001005125.1	animal	CLC Genomics Workbench v. 6.5	105.0x	Illumina HiSeq	short	animal_short	A_short	1648	3.22	2015-05-07	Caligus rogercresseyi	361738000	8.56	Contig	217165	University of Victoria
GCA_013398955.1	animal	SOAPdenovo v. 2.04	123x	Illumina HiSeq	short	animal_short	A_short	118426	5.07	2020-07-10	Callaeas wilsoni	1047533504	9.02	Scaffold	1347786	B10K Consortium
GCA_002218305.1	animal	MaSuRCA v. 2.3.2	292.0x	Illumina HiSeq	short	animal_short	A_short	154132	5.19	2017-07-13	Callipepla squamata	1045281893	9.02	Scaffold	9009	Texas A&amp;M University
GCA_001017275.1	animal	SOAPdenovo v. 1.05	10.4x	Illumina	short	animal_short	A_short	1086	3.04	2015-06-01	Calliphora vicina	459231066	8.66	Scaffold	7373	UC Berkeley
GCA_011762715.1	animal	SPAdes v. 2019	110.0x	Illumina	short	animal_short	A_short	22387	4.35	2020-03-27	Callirhytis sp. RG_2019_326	1117281825	9.05	Scaffold	2603378	IRIDIAN GENOMES
GCA_002754865.1	animal	Discovar denovo v. 52488; Chicago/HiRise v. 1.3.0-117-g854f52f; HiC/HiRise v. 2.1.2-ad17ecf8bf57	60.0x	Illumina HiSeq	short	animal_short	A_short	155284	5.19	2017-11-06	Callithrix jacchus	2845375248	9.45	Scaffold	9483	Broad Institute
GCA_001269965.1	animal	update_genome.rb version 2015-03-03	60x	Illumina GAIIx; Illumina HiSeq 2500	short	animal_short	A_short	61041	4.79	2015-08-07	Callithrix jacchus	2620625188	9.42	Contig	9483	Department of Biosciences and Informatics, Keio University
GCA_000004665.1	animal	PCAP v. 2009	6.6x	ABI 3730	short	animal_short	A_short	29273	4.47	2010-01-22	Callithrix jacchus	2914958544	9.46	Chromosome	9483	Washington University (WashU)
GCA_000832365.1	animal	Newbler v. 2.9	3.3x	IonTorrent	short	animal_short	A_short	859	2.93	2015-01-29	Callithrix jacchus	1504610980	9.18	Contig	9483	UN-NHPGC
GCA_015103395.1	animal	Celera Assembler v. 8.3	11.07x	Illumina HiSeq 2500	short	animal_short	A_short	7844	3.89	2020-10-29	Callochromis macrops	698766750	8.84	Scaffold	32491	"CICHLID~X"
GCA_015103375.1	animal	Celera Assembler v. 8.3	10.21x	Illumina HiSeq 2500	short	animal_short	A_short	6898	3.84	2020-10-29	Callochromis macrops	690412700	8.84	Scaffold	32491	"CICHLID~X"
GCA_015109835.1	animal	Celera Assembler v. 8.3	10.09x	Illumina HiSeq 2500	short	animal_short	A_short	6103	3.79	2020-10-29	Callochromis melanostigma	689151099	8.84	Scaffold	240489	"CICHLID~X"
GCA_015109845.1	animal	Celera Assembler v. 8.3	9.96x	Illumina HiSeq 2500	short	animal_short	A_short	6084	3.78	2020-10-29	Callochromis melanostigma	685972472	8.84	Scaffold	240489	"CICHLID~X"
GCA_015110035.1	animal	Celera Assembler v. 8.3	21.82x	Illumina HiSeq 2500	short	animal_short	A_short	8599	3.93	2020-10-29	Callochromis pleurospilus	709188225	8.85	Scaffold	27735	"CICHLID~X"
GCA_015110055.1	animal	Celera Assembler v. 8.3	10.52x	Illumina HiSeq 2500	short	animal_short	A_short	6531	3.81	2020-10-29	Callochromis pleurospilus	686699189	8.84	Scaffold	27735	"CICHLID~X"
GCA_006937965.1	animal	MaSuRCA v. 3.2.1	96x	Illumina HiSeq	short	animal_short	A_short	52012	4.72	2019-07-12	Callopanchax toddi	853385936	8.93	Scaffold	60409	Max Planck Institute for Biology of Ageing
GCA_000165045.2	animal	Celera v. 6.1	19.25x	454 Titanium; Sanger ABI 3730	short	animal_short	A_short	46577	4.67	2013-12-11	Callorhinchus milii	974481817	8.99	Scaffold	7868	Institute of Molecular and Cell Biology, Singapore
GCA_003265705.1	animal	supernova v. 2.0.1	27.44x	Illumina HiSeq	short	animal_short	A_short	133024	5.12	2018-06-26	Callorhinus ursinus	2706852204	9.43	Scaffold	34884	Canada's Genomics Enterprise
GCA_013398195.1	animal	Meraculous; Hi-Rise v. NA	52x	Illumina HiSeq	short	animal_short	A_short	72340	4.86	2020-07-10	Caloenas nicobarica	1025545389	9.01	Scaffold	187106	B10K Consortium
GCA_013401115.1	animal	SOAPdenovo v. 2.04	130x	Illumina HiSeq	short	animal_short	A_short	63034	4.8	2020-07-10	Calonectris borealis	1166068492	9.07	Scaffold	1323832	B10K Consortium
GCA_002093875.1	animal	SparseAssembler v. Apr-2015; SSPACE v. Apr-2015	65.0x	Illumina HiSeq	short	animal_short	A_short	4472	3.65	2017-04-14	Calopteryx splendens	1628352544	9.21	Scaffold	52612	i5k initiative
GCA_018251375.1	animal	SPAdes v. 3.13	1.39x	HiSeq X Ten	short	animal_short	A_short	6102	3.79	2021-05-03	Calpodes ethlius	415728021	8.62	Contig	73634	Florida Museum of Natural History
GCA_018250535.1	animal	SPAdes v. 3.13	1.19x	HiSeq X Ten	short	animal_short	A_short	1502	3.18	2021-05-03	Caltoris sirius fusca	356584790	8.55	Contig	2201519	Florida Museum of Natural History
GCA_001625245.1	animal	Platanus v. 1.2.1	131.0x	Illumina	short	animal_short	A_short	11646	4.07	2016-04-21	Calycopis cecrops	728788927	8.86	Scaffold	691633	UT Southwestern Medical Center
GCA_018232465.1	animal	SPAdes v. 3.13	2.76x	Illumina HiSeq 2500	short	animal_short	A_short	1246	3.1	2021-05-03	Calycopis cecrops	825175634	8.92	Contig	691633	Florida Museum of Natural History
GCA_018237325.1	animal	SPAdes v. 3.13	1.73x	HiSeq X Ten	short	animal_short	A_short	6135	3.79	2021-05-03	Calydna sturnula	27073867	7.43	Contig	717351	Florida Museum of Natural History
GCA_000699085.1	animal	SOAPdenovo v. 1.6	110x	Illumina HiSeq	short	animal_short	A_short	26738	4.43	2014-06-06	Calypte anna	1105676412	9.04	Scaffold	9244	BGI
GCA_013390005.1	animal	SOAPdenovo v. 2.04	67x	Illumina HiSeq	short	animal_short	A_short	40187	4.6	2020-07-06	Calyptomena viridis	1056832477	9.02	Scaffold	135972	B10K Consortium
GCA_000767855.1	animal	SOAPdenovo v. 1.05	79.2x	Illumina HiSeq2000	short	animal_short	A_short	139067	5.14	2014-10-23	Camelus bactrianus	1992646609	9.3	Scaffold	9837	Inner Mongolia Agricultural University, P.R.China
GCA_000604445.1	animal	N/A	7x	N/A	short	animal_short	A_short	1717	3.23	2013-07-03	Camelus bactrianus	1568773545	9.2	Scaffold	9837	VETMEDUNI_POPGEN
GCA_000767585.1	animal	SOAPdenovo v. 1.05	65x	Illumina HiSeq2000	short	animal_short	A_short	69131	4.84	2014-10-21	Camelus dromedarius	2004047047	9.3	Scaffold	9838	King Abdulaziz City for Science and Technology
GCA_001640815.1	animal	SOAPdenovo v. 1.12	46.43x	Illumina HiSeq	short	animal_short	A_short	31503	4.5	2016-05-09	Camelus dromedarius	2084536768	9.32	Contig	9838	University of Bristol
GCA_000311805.2	animal	SOAPdenovo v. V1.05	30x	Illumina GAIIx; 454 GS-FLX Titanium; SOLid 3	short	animal_short	A_short	90263	4.96	2013-07-30	Camelus ferus	2009177929	9.3	Scaffold	419612	The Bactrian Camels Genome Sequencing and Analysis Consortium
GCA_009757345.1	animal	Platanus v. 1.2.4	90.0x	Illumina HiSeq	short	animal_short	A_short	33447	4.52	2019-12-16	Campodea augens	1127042003	9.05	Scaffold	438502	University of Geneva
GCA_013761285.1	animal	Supernova v. 2.1.1	56.0x	Illumina	short	animal_short	A_short	72938	4.86	2020-07-27	Campoletis sonorensis	256042896	8.41	Scaffold	7416	Smithsonian Institution
GCA_000147175.1	animal	SOAPdenovo v. 1.0	100x	Illumina GA	short	animal_short	A_short	19487	4.29	2010-09-17	Camponotus floridanus	232685334	8.37	Scaffold	104421	BGI-Shenzhen, Shenzhen 518083, China
GCA_018251035.1	animal	SPAdes v. 3.13	0.95x	HiSeq X Ten	short	animal_short	A_short	495	2.69	2021-05-03	Camptopleura auxo	285228150	8.46	Contig	354820	Florida Museum of Natural History
GCA_013396655.1	animal	SOAPdenovo v. 2.04	43x	Illumina HiSeq	short	animal_short	A_short	152160	5.18	2020-07-10	Campylorhamphus procurvoides	1047499103	9.02	Scaffold	190295	B10K Consortium
GCA_007922845.1	animal	BWAmem v. 0.7.1; samtools v. 0.1.19	28.0x	Illumina HiSeq	short	animal_short	A_short	842	2.93	2019-08-08	Canis lupus	2342421267	9.37	Scaffold	9612	The University of Melbourne
GCA_004886185.2	animal	HGAP4_SMRT_Link v. 5.0.1.9585	45x	Sequel	short	animal_short	A_short	3131423	6.5	2019-08-16	Canis lupus familiaris	2410429933	9.38	Chromosome	9615	University of Missouri
GCA_004027395.1	animal	DISCOVAR de novo v. discovardenovo-52488	66.5x	Illumina HiSeq	short	animal_short	A_short	100144	5	2019-01-16	Canis lupus familiaris	2544127025	9.41	Scaffold	9615	Broad Institute
GCA_000331495.1	animal	SOAPdenovo v. September 2011	90.0x	Illumina HiSeq	short	animal_short	A_short	21834	4.34	2013-01-10	Canis lupus familiaris	2254627151	9.35	Contig	9615	GlaxoSmithKline
GCA_011327655.1	animal	ABySS v. 2.0.2	37.0x	Illumina HiSeq	short	animal_short	A_short	9413	3.97	2020-03-16	Canis lupus familiaris	2166401705	9.34	Scaffold	9615	Faculty of Medicine Siriraj Hospital, Mahidol University
GCA_011634725.1	animal	ABySS v. 2.0.2	23.0x	Illumina HiSeq	short	animal_short	A_short	7673	3.88	2020-03-23	Canis lupus familiaris	2117166830	9.33	Scaffold	9615	Faculty of Medicine Siriraj Hospital, Mahidol University
GCA_000181415.1	animal	N/A	1.5x	N/A	short	animal_short	A_short	1516	3.18	2003-09-27	Canis lupus familiaris	1517481071	9.18	Contig	9615	TIGR
GCA_000328365.1	animal	JGI Jazz Assembler v. 10/16/2006	7.9x	Sanger	short	animal_short	A_short	21930	4.34	2013-01-25	Capitella teleta	333283208	8.52	Scaffold	283909	DOE Joint Genome Institute
GCA_000765075.1	animal	N/A	78x	N/A	short	animal_short	A_short	51868	4.71	2014-07-15	Capra aegagrus	2583320943	9.41	Scaffold	9923	EBI
GCA_000978405.1	animal	SOAPdenovo v. 2.04	83.54x	Illumina Hiseq2000	short	animal_short	A_short	19347	4.29	2015-04-24	Capra aegagrus	2828873048	9.45	Chromosome	9923	BGI
GCA_009823495.1	animal	ABySS v. 2.0	100.0x	Illumina HiSeq	short	animal_short	A_short	87277385	7.94	2019-12-31	Capra hircus	2941702774	9.47	Scaffold	9925	Sher-e-Kashmir University of Agricultural Sciences and Technology
GCA_000317765.2	animal	SOAPdenovo v. 2	175.0x	Illumina	short	animal_short	A_short	73533	4.87	2015-09-16	Capra hircus	2809418462	9.45	Chromosome	9925	Beijing Genomics Institute
GCA_004361675.1	animal	ABySS v. 2.1.5	14.0x	Illumina HiSeq	short	animal_short	A_short	819	2.91	2019-03-22	Capra hircus	3041623660	9.48	Chromosome	9925	Bangladesh Goat Genome Consortium (BGGC)
GCA_006410555.1	animal	SOAPdenovo v. v1.05	207x	Illumina HiSeq	short	animal_short	A_short	380983	5.58	2019-06-24	Capra ibex	2701356656	9.43	Scaffold	72542	Northwestern Polytechnical University
GCA_003182615.2	animal	Platanus v. 1.2.4	217.0x	Illumina	short	animal_short	A_short	376582	5.58	2018-10-30	Capra sibirica	2733031394	9.44	Scaffold	72544	Northwest A&amp;F University
GCA_000751575.1	animal	N/A	24x	N/A	short	animal_short	A_short	4167	3.62	2014-09-09	Capreolus capreolus	2785377831	9.44	Scaffold	9858	UNIMELB
GCA_012922965.1	animal	supernova v. 1.2.2	100x	Illumina HiSeq	short	animal_short	A_short	80310	4.9	2020-04-28	Capreolus pygargus	2607832873	9.42	Scaffold	48560	Northwestern Polytechnical University
GCA_004027915.1	animal	DISCOVAR de novo v. discovardenovo-52488	26.1x	Illumina HiSeq	short	animal_short	A_short	4080	3.61	2019-01-16	Capromys pilorides	3023850356	9.48	Scaffold	34842	Broad Institute
GCA_016801355.1	animal	AllPaths v. SEP-2015	47.0x	Illumina HiSeq	short	animal_short	A_short	32916	4.52	2021-02-02	Caracal caracal	2420801777	9.38	Scaffold	61394	Felidae consortium
GCA_013115835.1	animal	DiscovarDeNovo v. 1.0	47.0x	Illumina Hiseq 2500	short	animal_short	A_short	7773	3.89	2020-06-09	Carassius auratus	2197778650	9.34	Scaffold	7957	National Institute of Agricultural Research(INRA)
GCA_009069565.1	animal	SOAPdenovo v. 1.03	105.0x	454; Illumina	short	animal_short	A_short	34411	4.54	2019-10-15	Carassius auratus red var.	1436409119	9.16	Scaffold	657186	Hunan Normal Univesity
GCA_003604245.1	animal	SOAPdenovo v. October 2015; Dovetail HiRise Assembly v. September 2016	190.0x	Illumina HiSeq	short	animal_short	A_short	46102	4.66	2018-10-01	Carcharodon carcharias	3915280839	9.59	Scaffold	13397	Cornell University
GCA_018231325.1	animal	SPAdes v. 3.13	0.66x	Illumina HiSeq X Ten	short	animal_short	A_short	365	2.56	2021-05-03	Carcharodus alceae	199309235	8.3	Contig	509358	Florida Museum of Natural History
GCA_018250545.1	animal	SPAdes v. 3.13	0.67x	HiSeq X Ten	short	animal_short	A_short	363	2.56	2021-05-03	Carcharodus alceae	199276123	8.3	Contig	509358	Florida Museum of Natural History
GCA_018231345.1	animal	SPAdes v. 3.13	0.56x	Illumina HiSeq X Ten	short	animal_short	A_short	356	2.55	2021-05-03	Carcharodus tripolina	167437323	8.22	Contig	1107551	Florida Museum of Natural History
GCA_015741065.1	animal	HiRise v. 2019-05-11	1472.0x	Illumina; Chicago; Dovetail HiC	short	animal_short	A_short	49961	4.7	2020-12-04	Carcinoscorpius rotundicauda	1725596044	9.24	Scaffold	6848	The Chinese University of Hong Kong
GCA_014549065.1	animal	AllPaths v. 52488	59.0x	Illumina HiSeq	short	animal_short	A_short	133919	5.13	2020-09-15	Cardinalis cardinalis	1044723337	9.02	Scaffold	98964	Harvard University
GCA_013397215.1	animal	SOAPdenovo v. 2.04	53x	Illumina HiSeq	short	animal_short	A_short	90773	4.96	2020-07-10	Cardinalis cardinalis	1037930431	9.02	Scaffold	98964	B10K Consortium
GCA_015109795.1	animal	Celera Assembler v. 8.3	17.95x	Illumina HiSeq 2500	short	animal_short	A_short	9487	3.98	2020-10-29	Cardiopharynx schoutedeni	702721173	8.85	Scaffold	32492	"CICHLID~X"
GCA_015109895.1	animal	Celera Assembler v. 8.3	9.52x	Illumina HiSeq 2500	short	animal_short	A_short	5787	3.76	2020-10-29	Cardiopharynx schoutedeni	675974986	8.83	Scaffold	32492	"CICHLID~X"
GCA_007922185.1	animal	Supernova v. 2.1.1	68x	10X Genomics Chromium	short	animal_short	A_short	116202	5.07	2019-08-05	Carettochelys insculpta	2356570494	9.37	Scaffold	44489	McDonnell Genome Institute - Washington University School of Medicine
GCA_018237365.1	animal	SPAdes v. 3.13	1.75x	HiSeq X Ten	short	animal_short	A_short	2301	3.36	2021-05-03	Caria ino melicerta	524416919	8.72	Contig	2614019	Florida Museum of Natural History
GCA_000690535.1	animal	SOAPdenovo v. 1.6	24x	Illumina HiSeq	short	animal_short	A_short	24645	4.39	2014-05-12	Cariama cristata	1132245425	9.05	Scaffold	54380	BGI
GCA_002091895.1	animal	CLC Genomics Workbench v. 7.0.4	13x	Illumina MiSeq	short	animal_short	A_short	819	2.91	2017-04-03	Caridina multidentata	1948953281	9.29	Scaffold	293153	JT Biohistory Research Hall
GCA_000164805.2	animal	Celera v. DEC-2012	48x	Sanger; 454; Illumina	short	animal_short	A_short	38165	4.58	2013-09-18	Carlito syrichta	3453847770	9.54	Scaffold	1868482	Washington University (WashU)
GCA_004027735.1	animal	DISCOVAR de novo v. discovardenovo-52488	27.7x	Illumina HiSeq	short	animal_short	A_short	10341	4.01	2019-01-16	Carollia perspicillata	2689411905	9.43	Scaffold	40233	Broad Institute
GCA_018250895.1	animal	SPAdes v. 3.13	1.16x	HiSeq X Ten	short	animal_short	A_short	3307	3.52	2021-05-03	Carterocephalus mandan	346870670	8.54	Contig	2201521	Florida Museum of Natural History
GCA_010016065.1	animal	SPAdes v. 2019	90.0x	Illumina	short	animal_short	A_short	2033	3.31	2020-01-30	Carybdea marsupialis auct. non (Linnaeus, 1758)	1286918252	9.11	Scaffold	686687	IRIDIAN GENOMES
GCA_018248895.1	animal	SPAdes v. 3.13	1.3x	HiSeq X Ten	short	animal_short	A_short	6065	3.78	2021-05-03	Carystus phorcus	388340267	8.59	Contig	354836	Florida Museum of Natural History
GCA_018155075.1	animal	Platanus Assembler v. 1.2.4	100.0x	Illumina HiSeq	short	animal_short	A_short	16678	4.22	2021-04-28	Cassiopea andromeda	406637004	8.61	Scaffold	114796	University Medical Center Groningen (UMCG)
GCA_009822645.1	animal	HiRise v. NOV-2015	87.0x	Illumina HiSeq	short	animal_short	A_short	86942	4.94	2019-12-31	Castor canadensis	3133828374	9.5	Scaffold	51338	Institute of Zoology, Chinese Academy of Sciences
GCA_004027675.1	animal	DISCOVAR de novo v. discovardenovo-52488	30.4x	Illumina HiSeq	short	animal_short	A_short	49369	4.69	2019-01-16	Castor canadensis	2761481163	9.44	Scaffold	51338	Broad Institute
GCA_003342895.1	animal	AllPaths v. 50191	54.1x	Illumina HiSeq	short	animal_short	A_short	165721	5.22	2018-07-26	Casuarius casuarius	1209001349	9.08	Scaffold	8787	Harvard University
GCA_013396415.1	animal	AllPaths-LG v. 52488	70x	Illumina HiSeq	short	animal_short	A_short	88589	4.95	2020-07-10	Casuarius casuarius	1204586945	9.08	Scaffold	8787	B10K Consortium
GCA_004195275.1	animal	SPAdes v. 3.12.0	40.0x	Illumina HiSeq	short	animal_short	A_short	11959	4.08	2019-02-15	Cataglyphis hispanica	198942706	8.3	Scaffold	1086592	Universite Libre de Bruxelles
GCA_004329405.1	animal	SPAdes v. 3.9.1	174.0x	Illumina HiSeq	short	animal_short	A_short	15276	4.18	2019-03-06	Cataglyphis niger	295977620	8.47	Scaffold	72791	University of Haifa
GCA_004024745.2	animal	Discovar de novo v. 52489 + Dovetail HiC	87.1x	Illumina HiSeq	short	animal_short	A_short	65965	4.82	2019-07-15	Catagonus wagneri	2640067814	9.42	Scaffold	51154	Broad Institute
GCA_000934665.2	animal	Platanus Genome Assembler v. 1.2.1; redundans v. 0.12c	100.0x	Illumina MiSeq	short	animal_short	A_short	32665	4.51	2017-12-15	Catajapyx aquilonaris	285625633	8.46	Scaffold	438503	The i5k Initiative
GCA_000699945.1	animal	SOAPdenovo v. 1.6	25x	Illumina HiSeq	short	animal_short	A_short	15248	4.18	2014-06-11	Cathartes aura	1152571117	9.06	Scaffold	43455	BGI
GCA_013398975.1	animal	SOAPdenovo v. 2.04	45x	Illumina HiSeq	short	animal_short	A_short	56061	4.75	2020-07-10	Catharus fuscescens	1041802491	9.02	Scaffold	159581	B10K Consortium
GCA_011634745.1	animal	SPAdes v. 2019	180.0x	Illumina	short	animal_short	A_short	34753	4.54	2020-03-23	Catotricha subobsoleta	310190350	8.49	Scaffold	1588158	IRIDIAN GENOMES
GCA_000688575.1	animal	custom python scripts and SAM files v. 2013	333.0x	Illumina HiSeq	short	animal_short	A_short	1039	3.02	2014-01-21	Cavia aperea	2716396567	9.43	Scaffold	37548	Leibniz Institute for Zoo and Wildlife research
GCA_000151735.1	animal	unknown v. before 2008	6.8x	Sanger	short	animal_short	A_short	80583	4.91	2008-03-03	Cavia porcellus	2723202840	9.44	Scaffold	10141	The Genome Sequencing Platform, The Genome Assembly Team
GCA_004027695.1	animal	DISCOVAR de novo v. discovardenovo-52488	34.8x	Illumina HiSeq	short	animal_short	A_short	64807	4.81	2019-01-16	Cavia tschudii	3077352510	9.49	Scaffold	143287	Broad Institute
GCA_004027755.1	animal	DISCOVAR de novo v. discovardenovo-52488	28.8x	Illumina HiSeq	short	animal_short	A_short	25652	4.41	2019-01-16	Cebus albifrons	3058667321	9.49	Scaffold	9514	Broad Institute
GCA_001604975.1	animal	AllPaths-LG v. October 2015	81x	Illumina	short	animal_short	A_short	41196	4.61	2016-04-04	Cebus imitator	2717703182	9.43	Scaffold	2715852	McDonnell Genome Institute - Washington University School of Medicine
GCA_018249395.1	animal	SPAdes v. 3.13	0.13x	HiSeq X Ten	short	animal_short	A_short	279	2.45	2021-05-03	Cecropterus acanthopoda	38634684	7.59	Contig	2233716	Florida Museum of Natural History
GCA_018250195.1	animal	SPAdes v. 3.13	1.56x	HiSeq X Ten	short	animal_short	A_short	2109	3.32	2021-05-03	Cecropterus albociliatus	469264532	8.67	Contig	2233717	Florida Museum of Natural History
GCA_018247815.1	animal	SPAdes v. 3.13	0.59x	HiSeq X Ten	short	animal_short	A_short	360	2.56	2021-05-03	Cecropterus athesis	176276262	8.25	Contig	2233718	Florida Museum of Natural History
GCA_018251575.1	animal	SPAdes v. 3.13	1.63x	HiSeq X Ten	short	animal_short	A_short	1878	3.27	2021-05-03	Cecropterus bathyllus	487105511	8.69	Contig	2233719	Florida Museum of Natural History
GCA_018249335.1	animal	SPAdes v. 3.13	1.31x	HiSeq X Ten	short	animal_short	A_short	1370	3.14	2021-05-03	Cecropterus casica	390348596	8.59	Contig	2233720	Florida Museum of Natural History
GCA_018251515.1	animal	SPAdes v. 3.13	1.71x	HiSeq X Ten	short	animal_short	A_short	3421	3.53	2021-05-03	Cecropterus confusis	513179842	8.71	Contig	2233721	Florida Museum of Natural History
GCA_018249915.1	animal	SPAdes v. 3.13	1.84x	HiSeq X Ten	short	animal_short	A_short	3670	3.56	2021-05-03	Cecropterus dorantes dorantes	552791610	8.74	Contig	2233723	Florida Museum of Natural History
GCA_018249275.1	animal	SPAdes v. 3.13	1.24x	HiSeq X Ten	short	animal_short	A_short	1441	3.16	2021-05-03	Cecropterus evenus	371965110	8.57	Contig	2233728	Florida Museum of Natural History
GCA_002930495.1	animal	Platanus v. 1.2.4	84.0x	Illumina HiSeq	short	animal_short	A_short	7706	3.89	2018-02-20	Cecropterus lyciades	566818879	8.75	Scaffold	2558925	The University of Texas Southwestern Medical Center
GCA_018250255.1	animal	SPAdes v. 3.13	0.82x	HiSeq X Ten	short	animal_short	A_short	461	2.66	2021-05-03	Cecropterus phalaecus	244261182	8.39	Contig	2233730	Florida Museum of Natural History
GCA_018249255.1	animal	SPAdes v. 3.13	0.02x	HiSeq X Ten	short	animal_short	A_short	260	2.41	2021-05-03	Cecropterus rinta	3445150	6.54	Contig	2233734	Florida Museum of Natural History
GCA_018247785.1	animal	SPAdes v. 3.13	0.97x	HiSeq X Ten	short	animal_short	A_short	528	2.72	2021-05-03	Cecropterus takuta	291039529	8.46	Contig	2233735	Florida Museum of Natural History
GCA_018249375.1	animal	SPAdes v. 3.13	1.04x	HiSeq X Ten	short	animal_short	A_short	550	2.74	2021-05-03	Cecropterus tehuacana	310607815	8.49	Contig	2233736	Florida Museum of Natural History
GCA_018249875.1	animal	SPAdes v. 3.13	1.54x	HiSeq X Ten	short	animal_short	A_short	7640	3.88	2021-05-03	Cecropterus toxeus	462106029	8.66	Contig	2233737	Florida Museum of Natural History
GCA_018245275.1	animal	SPAdes v. 3.13	1.59x	Illumina HiSeq X Ten	short	animal_short	A_short	887	2.95	2021-05-03	Celaenorrhinus aurivittatus	475439509	8.68	Contig	2585855	Florida Museum of Natural History
GCA_018245215.1	animal	SPAdes v. 3.13	1.18x	Illumina HiSeq X Ten	short	animal_short	A_short	393	2.59	2021-05-03	Celaenorrhinus cf. opalinus JZ-2019	355170328	8.55	Contig	2585856	Florida Museum of Natural History
GCA_018246055.1	animal	SPAdes v. 3.13	0.02x	Illumina HiSeq X Ten	short	animal_short	A_short	260	2.41	2021-05-03	Celaenorrhinus ficulnea ficulnea	5761953	6.76	Contig	2585857	Florida Museum of Natural History
GCA_018245075.1	animal	SPAdes v. 3.13	0.61x	Illumina HiSeq X Ten	short	animal_short	A_short	312	2.49	2021-05-03	Celaenorrhinus patula	181721844	8.26	Contig	2585858	Florida Museum of Natural History
GCA_019232065.1	animal	10X Genomics supernova v. 2.1.1; BioNano Genomics BNG-NGS Merge v. 1.0	27.0x	BioNano optical mapping; 10X Genomics	short	animal_short	A_short	177390	5.25	2021-07-15	Centrocercus urophasianus	1010657860	9	Scaffold	9002	United States Geological Survey
GCA_013400815.1	animal	AllPaths-LG v. 52488	56x	Illumina HiSeq	short	animal_short	A_short	34951	4.54	2020-07-10	Centropus bengalensis	1015638883	9.01	Scaffold	1463675	B10K Consortium
GCA_013397695.1	animal	AllPaths-LG v. 52488	56x	Illumina HiSeq	short	animal_short	A_short	79469	4.9	2020-07-10	Centropus unirufus	1048837197	9.02	Scaffold	1118519	B10K Consortium
GCA_000671375.2	animal	AllPaths v. 35218; ATLAS-link v. 1.0; ATLAS-gapfill v. 2.2; redundans v. 0.12c	181.1x	Illumina HiSeq	short	animal_short	A_short	52294	4.72	2017-12-12	Centruroides sculpturatus	925474958	8.97	Scaffold	218467	The i5k Initiative
GCA_006410635.1	animal	SOAPdenovo v. v1.05	171x	Illumina HiSeq	short	animal_short	A_short	61368	4.79	2019-06-24	Cephalophus harveyi	2816643069	9.45	Scaffold	129224	Northwestern Polytechnical University
GCA_013396775.1	animal	SOAPdenovo v. 2.04	42x	Illumina HiSeq	short	animal_short	A_short	75604	4.88	2020-07-10	Cephalopterus ornatus	1061560279	9.03	Scaffold	114276	B10K Consortium
GCA_018251135.1	animal	SPAdes v. 3.13	1.51x	HiSeq X Ten	short	animal_short	A_short	1865	3.27	2021-05-03	Cephise aelius	453903003	8.66	Contig	354846	Florida Museum of Natural History
GCA_000341935.1	animal	SOAPdenovo v. Apr-2012	56.0x	Illumina GAII; Illumina GAIIx; Illumina HiSeq	short	animal_short	A_short	44905	4.65	2014-07-09	Cephus cinctus	162226239	8.21	Scaffold	211228	University of Illinois at Urbana-Champaign
GCA_013401065.1	animal	Platanus v. NA	115x	Illumina HiSeq	short	animal_short	A_short	39689	4.6	2020-07-10	Cepphus grylle	1197650647	9.08	Scaffold	28697	B10K Consortium
GCA_004307685.1	animal	SOAPdenovo v. 2	10.0x	Illumina HiSeq	short	animal_short	A_short	12363	4.09	2019-02-27	Ceratina australensis	219302412	8.34	Scaffold	78185	University of New Hampshire
GCA_001652005.1	animal	SOAPdenovo v. JUNE-2015	20.0x	Illumina HiSeq	short	animal_short	A_short	23399	4.37	2016-05-25	Ceratina calcarata	199936949	8.3	Scaffold	156304	University of New Hampshire
GCA_019453355.1	animal	SOAPdenovo v. 2	10.0x	Illumina HiSeq	short	animal_short	A_short	22533	4.35	2021-08-05	Ceratina japonica	279946819	8.45	Scaffold	175324	University of New Hampshire
GCA_000347755.4	animal	AllPaths v. 35218; ATLAS-link v. 1.0; ATLAS-gapfill v. 2.2; redundans v. 0.12c	152.5x	Illumina HiSeq	short	animal_short	A_short	845931	5.93	2017-11-06	Ceratitis capitata	436474819	8.64	Scaffold	7213	The i5k Initiative
GCA_009869905.1	animal	Minia v. 3.2	78.88x	Illumina HiSeq	short	animal_short	A_short	7151	3.85	2020-01-14	Ceratophysella communis	162375375	8.21	Scaffold	1519100	Nanjing Agricultural University
GCA_000503995.1	animal	SOAPdenovo v. 2	93x	Illumina HS2000	short	animal_short	A_short	74702	4.87	2013-12-04	Ceratosolen solmsi marchali	277059195	8.44	Scaffold	326594	Ceratosolen solmsi Genome Consortium
GCA_004027795.1	animal	DISCOVAR de novo v. discovardenovo-52488	29.2x	Illumina HiSeq	short	animal_short	A_short	21199	4.33	2019-01-16	Ceratotherium simum cottoni	2666617437	9.43	Scaffold	310713	Broad Institute
GCA_000283155.1	animal	ALLPATHS v. R41370	91x	Illumina Hi-Seq	short	animal_short	A_short	92960	4.97	2012-07-31	Ceratotherium simum simum	2464350348	9.39	Scaffold	73337	Broad Institute
GCA_004027615.1	animal	DISCOVAR de novo v. discovardenovo-52488	27.5x	Illumina HiSeq	short	animal_short	A_short	9789	3.99	2019-01-16	Cercopithecus neglectus	3278860052	9.52	Scaffold	36227	Broad Institute
GCA_013398595.1	animal	AllPaths-LG v. 49184	320x	Illumina HiSeq	short	animal_short	A_short	55393	4.74	2020-07-10	Cercotrichas coryphoeus	1029849930	9.01	Scaffold	614051	B10K Consortium
GCA_013400355.1	animal	SOAPdenovo v. 2.04	49x	Illumina HiSeq	short	animal_short	A_short	76317	4.88	2020-07-10	Certhia brachydactyla	1028791262	9.01	Scaffold	73330	B10K Consortium
GCA_013398575.1	animal	SuperNova v. NA	64x	10X Genomics linked reads	short	animal_short	A_short	48850	4.69	2020-07-10	Certhia familiaris	1066430070	9.03	Scaffold	73333	B10K Consortium
GCA_002197005.1	animal	AllPaths v. 38135	74.0x	Illumina HiSeq	short	animal_short	A_short	7944	3.9	2017-06-19	Cervus elaphus hippelaphus	3438623608	9.54	Chromosome	46360	National Agricultural Research and Innovation Centre
GCA_010411085.1	animal	Supernova v. 2.0.1	62.9x	10X Genomics; Illumina NextSeq	short	animal_short	A_short	268660	5.43	2020-02-12	Cervus hanglu yarkandensis	2594114534	9.41	Chromosome	84702	Institute of Special Wild Economic Animals and Plants, Chinese Academy of Agricultural Sciences
GCA_013401135.1	animal	SPAdes v. 3.5.0	40x	Illumina HiSeq	short	animal_short	A_short	62878	4.8	2020-07-10	Cettia cetti	1051752767	9.02	Scaffold	68486	B10K Consortium
GCA_013398935.1	animal	AllPaths-LG v. 52488	65x	Illumina HiSeq	short	animal_short	A_short	29269	4.47	2020-07-10	Ceuthmochares aereus	1120248821	9.05	Scaffold	1961834	B10K Consortium
GCA_013401355.1	animal	SOAPdenovo v. 2.04	70x	Illumina HiSeq	short	animal_short	A_short	14890	4.17	2020-07-10	Ceyx cyanopectus	1119293467	9.05	Scaffold	390723	B10K Consortium
GCA_018249595.1	animal	SPAdes v. 3.13	0.59x	Illumina HiSeq X Ten	short	animal_short	A_short	338	2.53	2021-05-03	Chaetocneme critomedia critomedia	176287387	8.25	Contig	2585859	Florida Museum of Natural History
GCA_004027955.1	animal	DISCOVAR de novo v. discovardenovo-52488	22.9x	Illumina HiSeq	short	animal_short	A_short	1606	3.21	2019-01-16	Chaetophractus vellerosus	5335596729	9.73	Scaffold	340076	Broad Institute
GCA_013400775.1	animal	SOAPdenovo v. 2.04	42x	Illumina HiSeq	short	animal_short	A_short	34663	4.54	2020-07-10	Chaetops frenatus	1065444583	9.03	Scaffold	221966	B10K Consortium
GCA_013396525.1	animal	AllPaths-LG v. 52488	69x	Illumina HiSeq	short	animal_short	A_short	96574	4.98	2020-07-10	Chaetorhynchus papuensis	1045122515	9.02	Scaffold	254446	B10K Consortium
GCA_000747805.1	animal	SOAPdenovo v. 1.6	106x	Illumina GA II	short	animal_short	A_short	30757	4.49	2014-09-04	Chaetura pelagica	1119188094	9.05	Scaffold	8897	BGI
GCA_015102055.1	animal	Celera Assembler v. 8.3	9.55x	Illumina HiSeq 2500	short	animal_short	A_short	7357	3.87	2020-10-29	Chalinochromis brichardi	695644622	8.84	Scaffold	34794	"CICHLID~X"
GCA_015104035.1	animal	Celera Assembler v. 8.3	9.22x	Illumina HiSeq 2500	short	animal_short	A_short	6709	3.83	2020-10-29	Chalinochromis brichardi	688018494	8.84	Scaffold	34794	"CICHLID~X"
GCA_015112635.1	animal	Celera Assembler v. 8.3	10.11x	Illumina HiSeq 2500	short	animal_short	A_short	7798	3.89	2020-10-29	Chalinochromis cyanophleps	701142475	8.85	Scaffold	1506565	"CICHLID~X"
GCA_015112575.1	animal	Celera Assembler v. 8.3	9.68x	Illumina HiSeq 2500	short	animal_short	A_short	6783	3.83	2020-10-29	Chalinochromis cyanophleps	691640008	8.84	Scaffold	1506565	"CICHLID~X"
GCA_015103555.1	animal	Celera Assembler v. 8.3	8.7x	Illumina HiSeq 2500	short	animal_short	A_short	7255	3.86	2020-10-29	Chalinochromis popelini	689823753	8.84	Scaffold	32494	"CICHLID~X"
GCA_015103615.1	animal	Celera Assembler v. 8.3	9.77x	Illumina HiSeq 2500	short	animal_short	A_short	4386	3.64	2020-10-29	Chalinochromis popelini	663284680	8.82	Scaffold	32494	"CICHLID~X"
GCA_015111275.1	animal	Celera Assembler v. 8.3	9.46x	Illumina HiSeq 2500	short	animal_short	A_short	6649	3.82	2020-10-29	Chalinochromis sp. 'bifrenatus'	691054403	8.84	Scaffold	1818570	"CICHLID~X"
GCA_015111335.1	animal	Celera Assembler v. 8.3	9.35x	Illumina HiSeq 2500	short	animal_short	A_short	6535	3.82	2020-10-29	Chalinochromis sp. 'bifrenatus'	691809114	8.84	Scaffold	1818570	"CICHLID~X"
GCA_015109345.1	animal	Celera Assembler v. 8.3	9.24x	Illumina HiSeq 2500	short	animal_short	A_short	6221	3.79	2020-10-29	Chalinochromis sp. 'ndobhoi' AB-2019	686954032	8.84	Scaffold	2591267	"CICHLID~X"
GCA_015109415.1	animal	Celera Assembler v. 8.3	8.96x	Illumina HiSeq 2500	short	animal_short	A_short	5756	3.76	2020-10-29	Chalinochromis sp. 'ndobhoi' AB-2019	680913016	8.83	Scaffold	2591267	"CICHLID~X"
GCA_018247475.1	animal	SPAdes v. 3.13	0.02x	Illumina HiSeq X Ten	short	animal_short	A_short	305	2.48	2021-05-03	Chamunda chamunda	4184374	6.62	Contig	2585860	Florida Museum of Natural History
GCA_018247515.1	animal	SPAdes v. 3.13	0.02x	Illumina HiSeq X Ten	short	animal_short	A_short	274	2.44	2021-05-03	Chamunda chamunda	4369774	6.64	Contig	2585860	Florida Museum of Natural History
GCA_001014815.1	animal	SOAPdenovo v. 1.05	11.2x	Illumina	short	animal_short	A_short	2040	3.31	2015-05-28	Chaoborus trivitattus	269281158	8.43	Scaffold	204567	UC Berkeley
GCA_008711295.1	animal	SOAPdenovo v. June-2015	134.0x	Illumina HiSeq	short	animal_short	A_short	129786	5.11	2019-09-27	Charadrius alexandrinus	1231940710	9.09	Scaffold	50392	Sun Yat-sen University
GCA_000708025.2	animal	SOAPdenovo v. 1.6	100x	Illumina HiSeq	short	animal_short	A_short	39278	4.59	2014-08-05	Charadrius vociferus	1219859583	9.09	Scaffold	50402	BGI
GCA_018230225.1	animal	SPAdes v. 3.13	1.74x	HiSeq X Ten	short	animal_short	A_short	1528	3.18	2021-05-03	Charaxes varanes	520283113	8.72	Contig	658839	Florida Museum of Natural History
GCA_018247155.1	animal	SPAdes v. 3.13	1.16x	HiSeq X Ten	short	animal_short	A_short	1575	3.2	2021-05-03	Charidia lucaria	347106712	8.54	Contig	1921484	Florida Museum of Natural History
GCA_016785325.1	animal	Platanus v. 1.2.4	100.0x	Illumina HiSeq 4000	short	animal_short	A_short	14706	4.17	2021-02-01	Chascanopsetta lugubris	577766669	8.76	Scaffold	1003706	Center for Ecological and Environmental Sciences
GCA_013399475.1	animal	SOAPdenovo v. 2.04	45x	Illumina HiSeq	short	animal_short	A_short	39550	4.6	2020-07-10	Chauna torquata	1162596281	9.07	Scaffold	30388	B10K Consortium
GCA_004024725.1	animal	DISCOVAR de novo v. discovardenovo-52488	64.9x	Illumina HiSeq	short	animal_short	A_short	90923	4.96	2019-01-15	Cheirogaleus medius	2393092913	9.38	Scaffold	9460	Broad Institute
GCA_008086735.1	animal	HiRise v. March-2017	110.0x	Illumina	short	animal_short	A_short	34905	4.54	2019-08-26	Cheirogaleus medius	2121890802	9.33	Scaffold	9460	Duke University
GCA_000344595.1	animal	SOAPdenovo v. 1.05	110x	Illumina HiSeq2000	short	animal_short	A_short	29240	4.47	2013-03-18	Chelonia mydas	2208393880	9.34	Scaffold	8469	BGI
GCA_007922165.1	animal	Supernova v. 2.1.1	65x	10X Genomics Chromium	short	animal_short	A_short	80593	4.91	2019-08-05	Chelydra serpentina	2401360239	9.38	Scaffold	8475	McDonnell Genome Institute - Washington University School of Medicine
GCA_000636095.1	animal	SOAPdenovo v. 1.05	22.8x	Illumina GAII	short	animal_short	A_short	2019	3.31	2014-04-22	Chilo suppressalis	314170746	8.5	Contig	168631	Department of entomology, College of Plant Protection, Nanjing Agricultural University
GCA_004010195.1	animal	platanus v. 1.2.4; 3ddna v. 170123	280.0x	BGIseq-500	short	animal_short	A_short	37239	4.57	2019-01-10	Chiloscyllium plagiosum	3776550609	9.58	Chromosome	36176	BGI
GCA_003427335.1	animal	Platanus v. 1.2.1	45x	Illumina HiSeq 1500	short	animal_short	A_short	21276	4.33	2018-08-02	Chiloscyllium punctatum	3375698300	9.53	Scaffold	137246	Phyloinformatics Unit, Division of Bio-Function Dynamics Imaging, Center for Life Science Technologies, RIKEN
GCA_000276665.1	animal	ALLPATHS v. R40776	87x	Illumina Hi-Seq	short	animal_short	A_short	61105	4.79	2012-07-09	Chinchilla lanigera	2390852391	9.38	Scaffold	34839	Broad Institute
GCA_018248315.1	animal	SPAdes v. 3.13	1.29x	HiSeq X Ten	short	animal_short	A_short	2451	3.39	2021-05-03	Chioides albofasciatus	384567887	8.58	Contig	2201523	Florida Museum of Natural History
GCA_018248395.1	animal	SPAdes v. 3.13	0.72x	HiSeq X Ten	short	animal_short	A_short	431	2.63	2021-05-03	Chioides vintra	213012351	8.33	Contig	2201524	Florida Museum of Natural History
GCA_018248655.1	animal	SPAdes v. 3.13	1.33x	HiSeq X Ten	short	animal_short	A_short	1423	3.15	2021-05-03	Chiomara georgina	399385526	8.6	Contig	354853	Florida Museum of Natural History
GCA_013398295.1	animal	SOAPdenovo v. 2.04	50x	Illumina HiSeq	short	animal_short	A_short	128427	5.11	2020-07-10	Chionis minor	1174003224	9.07	Scaffold	227182	B10K Consortium
GCA_009756495.1	animal	CLC NGS Cell v. 11	100.0x	Illumina HiSeq	short	animal_short	A_short	2261	3.35	2019-12-16	Chionodraco hamatus	829466164	8.92	Scaffold	36188	University of Padova
GCA_001014505.1	animal	SOAPdenovo v. 1.05	17.5x	Illumina	short	animal_short	A_short	7097	3.85	2015-05-28	Chironomus riparius	154533842	8.19	Scaffold	315576	UC Berkeley
GCA_000786525.1	animal	N/A	50x	N/A	short	animal_short	A_short	7697	3.89	2014-11-07	Chironomus tentans	213462749	8.33	Scaffold	7153	SciLifeLab
GCA_011800025.1	animal	MaSuRCA v. 3.3.0	96.0x	Illumina HiSeq	short	animal_short	A_short	88943	4.95	2020-03-31	Chlamydotis macqueenii	1206946485	9.08	Scaffold	187382	International Fund for Houbara Conservation
GCA_011799995.1	animal	MaSuRCA v. 3.3.0	114.0x	Illumina HiSeq	short	animal_short	A_short	60940	4.78	2020-03-31	Chlamydotis macqueenii	1325814780	9.12	Scaffold	187382	International Fund for Houbara Conservation
GCA_000695195.1	animal	SOAPdenovo v. 1.6	27x	Illumina HiSeq	short	animal_short	A_short	21641	4.34	2014-06-02	Chlamydotis macqueenii	1086566339	9.04	Scaffold	187382	BGI
GCA_003400225.2	animal	MaSuRCA v. 3.3.4	98.0x	Illumina HiSeq	short	animal_short	A_short	90121	4.95	2020-12-15	Chlamydotis undulata undulata	1167170754	9.07	Scaffold	187383	International Fund for Houbara Conservation
GCA_003676055.1	animal	Supernova v. 2.0	56.0x	Illumina HiSeq	short	animal_short	A_short	137954	5.14	2018-10-23	Chloebia gouldiae	1070785140	9.03	Scaffold	44316	CIBIO/InBIO Research Center in Biodiversity and Genetic Resources
GCA_015252025.1	animal	SuperNova v. 1.0	75x	Illumina HiSeq	short	animal_short	A_short	839654	5.92	2020-11-06	Chlorocebus sabaeus	2937827970	9.47	Scaffold	60711	Viral Vectors and Vaccines Bioprocessing Group, McGill University
GCA_000409795.2	animal	ALLPATHS and Newbler v. 13-Feb-2013	95x	454 Titanium; Illumina HiSeq; ABI	short	animal_short	A_short	90449	4.96	2014-03-25	Chlorocebus sabaeus	2789639778	9.45	Chromosome	60711	Vervet Genomics Consortium
GCA_013399075.1	animal	SOAPdenovo v. 2.04	44x	Illumina HiSeq	short	animal_short	A_short	34835	4.54	2020-07-10	Chloroceryle aenea	1062127307	9.03	Scaffold	176938	B10K Consortium
GCA_003286495.1	animal	phusion v. 2.1	21.0x	Illumina HiSeq; 454	short	animal_short	A_short	23480	4.37	2018-07-02	Chlorodrepanis virens	1086507881	9.04	Scaffold	64799	Smithsonian Institution NZP
GCA_013400585.1	animal	SOAPdenovo v. 2.04	65x	Illumina HiSeq	short	animal_short	A_short	24720	4.39	2020-07-10	Chloropsis cyanopogon	985401841	8.99	Scaffold	1218682	B10K Consortium
GCA_013390065.1	animal	AllPaths-LG v. 52488	73x	Illumina HiSeq	short	animal_short	A_short	39381	4.6	2020-07-06	Chloropsis hardwickii	1054347212	9.02	Scaffold	667144	B10K Consortium
GCA_018248235.1	animal	SPAdes v. 3.13	1.19x	HiSeq X Ten	short	animal_short	A_short	2532	3.4	2021-05-03	Choaspes benjaminii	357905988	8.55	Contig	218724	Florida Museum of Natural History
GCA_004027855.1	animal	DISCOVAR de novo v. discovardenovo-52488	19.6x	Illumina HiSeq	short	animal_short	A_short	7167	3.86	2019-01-16	Choloepus didactylus	3390661301	9.53	Scaffold	27675	Broad Institute
GCA_000164785.2	animal	MaSuRCA v. May 2014	65x	Illumina	short	animal_short	A_short	64490	4.81	2014-09-30	Choloepus hoffmanni	3286013499	9.52	Scaffold	9358	The Genome Institute, Washington University School of Medicine
GCA_018251395.1	animal	SPAdes v. 3.13	1.37x	HiSeq X Ten	short	animal_short	A_short	1953	3.29	2021-05-03	Choranthus vitellius	411859152	8.61	Contig	2201702	Florida Museum of Natural History
GCA_013399635.1	animal	AllPaths-LG v. 52488	67x	Illumina HiSeq	short	animal_short	A_short	40733	4.61	2020-07-10	Chordeiles acutipennis	1172521041	9.07	Scaffold	118183	B10K Consortium
GCA_013397655.1	animal	AllPaths-LG v. 52488	52x	Illumina HiSeq	short	animal_short	A_short	39391	4.6	2020-07-10	Chroicocephalus maculipennis	1151142299	9.06	Scaffold	287016	B10K Consortium
GCA_015164055.1	animal	SPAdes v. 2019	90.0x	Illumina	short	animal_short	A_short	14028	4.15	2020-11-01	Chrysaora achlyos	432406514	8.64	Scaffold	2039479	IRIDIAN GENOMES
GCA_011763395.1	animal	SPAdes v. 2019	120.0x	Illumina	short	animal_short	A_short	14759	4.17	2020-03-27	Chrysaora chesapeakei	457121517	8.66	Scaffold	2039481	IRIDIAN GENOMES
GCA_009936425.1	animal	SPAdes v. 2019	140.0x	Illumina	short	animal_short	A_short	1737	3.24	2020-01-27	Chrysaora fuscescens	266405745	8.43	Scaffold	880219	IRIDIAN GENOMES
GCA_014526335.1	animal	3D-DNA v. 180922	420.0x	Illumina NovaSeq	short	animal_short	A_short	227000	5.36	2020-09-11	Chrysaora quinquecirrha	337419359	8.53	Scaffold	6148	Center for Ecological and Environmental Sciences
GCA_011386835.1	animal	Supernova v. 2.1.1	74x	Illumina	short	animal_short	A_short	86765	4.94	2020-03-16	Chrysemys picta	2335704405	9.37	Scaffold	8479	Washington University School of Medicine
GCA_000241765.5	animal	Newbler v. 2.6	19.2x	454 Life Sciences	short	animal_short	A_short	21318	4.33	2020-08-21	Chrysemys picta bellii	2481351664	9.39	Chromosome	8478	Painted turtle genome sequencing consortium
GCA_010091895.1	animal	SPAdes v. 2019	180.0x	Illumina	short	animal_short	A_short	20382	4.31	2020-01-29	Chrysina resplendens	611439635	8.79	Scaffold	1897488	IRIDIAN GENOMES
GCA_000296735.1	animal	allpaths v. R42316 HAPLOIDIFY=True	66x	Illumina Hi-Seq	short	animal_short	A_short	19632	4.29	2012-09-19	Chrysochloris asiatica	4210093806	9.62	Scaffold	185453	Broad Institute
GCA_004027935.1	animal	DISCOVAR de novo v. discovardenovo-52488	25x	Illumina HiSeq	short	animal_short	A_short	6444	3.81	2019-01-16	Chrysochloris asiatica	4750461421	9.68	Scaffold	185453	Broad Institute
GCA_003413605.1	animal	SOAPdenovo v. 1.06	130x	Illumina HiSeq 2000	short	animal_short	A_short	38217	4.58	2018-08-20	Chrysolophus pictus	1023990748	9.01	Scaffold	9089	Inner Mongolia Agricultural University
GCA_014858665.1	animal	CLC NGS Cell v. 9	43x	Illumina HiSeq	short	animal_short	A_short	3240	3.51	2020-10-07	Chrysomya rufifacies	295134161	8.47	Scaffold	45450	Indiana University-Purdue University Indianapolis (IUPUI)
GCA_014858695.1	animal	CLC NGS Cell v. 9	28x	Illumina HiSeq	short	animal_short	A_short	3172	3.5	2020-10-07	Chrysomya rufifacies	288472566	8.46	Scaffold	45450	Indiana University-Purdue University Indianapolis (IUPUI)
GCA_014858655.1	animal	CLC NGS Cell v. 9	34x	Illumina HiSeq	short	animal_short	A_short	3060	3.49	2020-10-07	Chrysomya rufifacies	279228591	8.45	Scaffold	45450	Indiana University-Purdue University Indianapolis (IUPUI)
GCA_019457695.1	animal	MaSuRCA v. 3.3.1	25.0x	Illumina NovaSeq	short	animal_short	A_short	1484	3.17	2021-08-06	Chrysopelea ornata	1334265196	9.13	Scaffold	1296673	CENTRAL FORENSIC SCIENCE LABORATORY
GCA_013396505.1	animal	AllPaths-LG v. 52488	50x	Illumina HiSeq	short	animal_short	A_short	72519	4.86	2020-07-10	Chunga burmeisteri	1168693490	9.07	Scaffold	1352770	B10K Consortium
GCA_013396715.1	animal	SOAPdenovo v. 2.04	41x	Illumina HiSeq	short	animal_short	A_short	52324	4.72	2020-07-10	Ciccaba nigrolineata	1188087058	9.07	Scaffold	1118524	B10K Consortium
GCA_003713305.1	animal	AllPaths v. 52488	65x	Illumina	short	animal_short	A_short	465502	5.67	2018-11-06	Cicinnurus regius	1059540104	9.03	Scaffold	36263	University of Vienna
GCA_002002965.1	animal	Velvet v. 1.2.10; Genomic Workbench v. 8	13X	Illumina Miseq pair-end reads; Ion PGM single reads	short	animal_short	A_short	11009	4.04	2017-02-09	Ciconia boyciana	1364945554	9.14	Scaffold	52775	Laboratory of Ecogenetics, Environmental Biology Division, National Institute for Environmental Studies
GCA_013399255.1	animal	SOAPdenovo v. 2.04	41x	Illumina HiSeq	short	animal_short	A_short	66040	4.82	2020-07-10	Ciconia maguari	1200886088	9.08	Scaffold	52777	B10K Consortium
GCA_000648675.3	animal	AllPaths LG v. 35218; Atlas Link v. 1.0; Atlas GapFill v. 2.2; redundans v. 0.12c	163.4x	Illumina	short	animal_short	A_short	552423	5.74	2017-12-12	Cimex lectularius	510833625	8.71	Scaffold	79782	The i5k Initiative
GCA_001460545.1	animal	AllPaths v. 1.0; Celera Assembler v. 1.0; Metassembler v. 1.0	80.0x	Illumina; Moleculo	short	animal_short	A_short	14532	4.16	2015-12-04	Cimex lectularius	697642684	8.84	Scaffold	79782	Weill Cornell Medical College
GCA_013399935.1	animal	SOAPdenovo v. 2.04	46x	Illumina HiSeq	short	animal_short	A_short	44268	4.65	2020-07-10	Cinclus mexicanus	996999814	9	Scaffold	161649	B10K Consortium
GCA_000224145.2	animal	KH	N/A	N/A	short	animal_short	A_short	37096	4.57	2013-09-17	Ciona intestinalis	115212710	8.06	Chromosome	7719	Department of Zoology, Graduate School of Science; Sakyo-ku, Kyoto
GCA_000183065.1	animal	N/A	N/A	N/A	short	animal_short	A_short	36760	4.57	2002-12-12	Ciona intestinalis	116731843	8.07	Scaffold	7719	DOE Joint Genome Institute
GCA_000149265.1	animal	N/A	N/A	N/A	short	animal_short	A_short	22563	4.35	2004-02-25	Ciona savignyi	587352817	8.77	Scaffold	51511	Broad Institute
GCA_013399555.1	animal	AllPaths-LG v. 52488	50x	Illumina HiSeq	short	animal_short	A_short	28952	4.46	2020-07-10	Circaetus pectoralis	1183443218	9.07	Scaffold	321084	B10K Consortium
GCA_019207145.1	animal	ABySS v. 2.2.4	40.0x	Illumina HiSeq	short	animal_short	A_short	10154	4.01	2021-07-13	Cirrhinus cirrhosus	1152796905	9.06	Contig	381635	Chittagong Veterinary and Animal Sciences University; University of Chittagong (HRRL)
GCA_004028445.1	animal	SOAPdenovo v. APR-2013	54.0x	Illumina HiSeq	short	animal_short	A_short	2738	3.44	2019-01-17	Cirrhinus molitorella	920272578	8.96	Scaffold	172907	Xiamen University
GCA_001015075.1	animal	SOAPdenovo v. 1.05	27.0x	Illumina	short	animal_short	A_short	1781	3.25	2015-05-29	Cirrula hians	399685866	8.6	Scaffold	1577616	UC Berkeley
GCA_013400215.1	animal	SOAPdenovo v. 2.04	49x	Illumina HiSeq	short	animal_short	A_short	74140	4.87	2020-07-10	Cisticola juncidis	1016620075	9.01	Scaffold	52622	B10K Consortium
GCA_003987875.1	animal	AllPaths v. AUG-2015	84.0x	Illumina HiSeq	short	animal_short	A_short	24893	4.4	2018-12-31	Clarias batrachus	821750104	8.91	Scaffold	59899	Auburn University
GCA_011419295.1	animal	MaSuRCA v. 3.3.3; Purge_haplotigs v. 03-FEB-2020	140.0x	Illumina NovaSeq	short	animal_short	A_short	47837	4.68	2020-03-18	Clarias macrocephalus	883399353	8.95	Scaffold	35657	Deakin University
GCA_013621035.1	animal	MaSuRCA v. 3.1.3	95.0x	454; IonTorrent; Illumina MiSeq; Illumina HiSeq	short	animal_short	A_short	1226249	6.09	2020-07-24	Clarias magur	941297321	8.97	Scaffold	1594786	Rohu and Magur Genome Sequencing Consortium
GCA_013398175.1	animal	SOAPdenovo v. 2.04	45x	Illumina HiSeq	short	animal_short	A_short	72434	4.86	2020-07-10	Climacteris rufus	1058972301	9.02	Scaffold	47695	B10K Consortium
GCA_002778355.1	animal	SOAPdenovo2 v. R223	90.0x	Illumina HiSeq2000	short	animal_short	A_short	46246	4.67	2017-11-16	Clitarchus hookeri	3802613888	9.58	Scaffold	325643	Landcare Research
GCA_018250795.1	animal	SPAdes v. 3.13	0.9x	HiSeq X Ten	short	animal_short	A_short	1602	3.2	2021-05-03	Clito sp. Burns02	269143486	8.43	Contig	1052498	Florida Museum of Natural History
GCA_001014945.1	animal	SOAPdenovo v. 1.05	17.8x	Illumina	short	animal_short	A_short	9372	3.97	2015-05-29	Clogmia albipunctata	256248749	8.41	Scaffold	85120	UC Berkeley
GCA_000236345.1	animal	Celera assembler v. 6.1	72x	Illumina	short	animal_short	A_short	233037	5.37	2011-11-28	Clonorchis sinensis	547288241	8.74	Scaffold	79923	Department of Parasitology, Zhongshan School of Medicine, Sun Yat-sen University
GCA_900005825.1	animal	N/A	140x	N/A	short	animal_short	A_short	154800	5.19	2016-11-28	Clunio marinus	85491412	7.93	Scaffold	568069	MAX F. PERUTZ LABORATORIES
GCA_000966335.1	animal	SOAPdenovo v. 2.04	127x	Illumina Hiseq 2000	short	animal_short	A_short	22277	4.35	2015-03-30	Clupea harengus	807695261	8.91	Scaffold	7950	BGI
GCA_013397755.1	animal	SOAPdenovo v. 2.04	46x	Illumina HiSeq	short	animal_short	A_short	122939	5.09	2020-07-10	Cnemophilus loriae	1043492295	9.02	Scaffold	254448	B10K Consortium
GCA_001014335.1	animal	SOAPdenovo v. 1.05	53.0x	Illumina	short	animal_short	A_short	145453	5.16	2015-05-28	Coboldia fuscipes	98759061	7.99	Scaffold	170625	UC Berkeley
GCA_003568925.1	animal	Supernova v. 2.0.0	150x	10x Genomics Chromium; Illumina Hiseq X Ten	short	animal_short	A_short	21314	4.33	2018-08-24	Coccinella septempunctata	514957465	8.71	Scaffold	41139	National Institute for Basic Biology
GCA_013396365.1	animal	AllPaths-LG v. 52488	61x	Illumina HiSeq	short	animal_short	A_short	62809	4.8	2020-07-10	Cochlearius cochlearius	1173743951	9.07	Scaffold	110676	B10K Consortium
GCA_018251115.1	animal	SPAdes v. 3.13	1.41x	HiSeq X Ten	short	animal_short	A_short	2666	3.43	2021-05-03	Codatractus alcaeus	423191607	8.63	Contig	354867	Florida Museum of Natural History
GCA_018249055.1	animal	SPAdes v. 3.13	1.16x	HiSeq X Ten	short	animal_short	A_short	861	2.94	2021-05-03	Codatractus cyledis	348470121	8.54	Contig	2201526	Florida Museum of Natural History
GCA_018248975.1	animal	SPAdes v. 3.13	1.35x	HiSeq X Ten	short	animal_short	A_short	2610	3.42	2021-05-03	Codatractus imalena	405533195	8.61	Contig	354868	Florida Museum of Natural History
GCA_018247095.1	animal	SPAdes v. 3.13	1.15x	Illumina HiSeq X Ten	short	animal_short	A_short	864	2.94	2021-05-03	Coeliades ramanatek ramanatek	344205425	8.54	Contig	2585861	Florida Museum of Natural History
GCA_008692595.2	animal	Meraculous v. 2.2.2.5; HiRise Chicago v. April-2017; HiRise Hi-C v. April-2017; SPAdes v. 3.14.0; HiRise Chicago v. October-2020; HiRise Hi-C v. October-2020	118.0x	Illumina HiSeq	short	animal_short	A_short	106817	5.03	2021-04-29	Colinus virginianus	948524131	8.98	Scaffold	9014	Louisiana State University
GCA_000599465.2	animal	MaSuRCA v. 2.3.2; MaSuRCA v. 3.2.0	122.0x	Illumina HiSeq	short	animal_short	A_short	56067	4.75	2017-07-13	Colinus virginianus	1254146751	9.1	Scaffold	9014	Texas A&amp;M University
GCA_000599485.1	animal	CLC de novo assembler v. 4.9	77x	Illumina HiSeq	short	animal_short	A_short	6034	3.78	2014-03-20	Colinus virginianus	1042054936	9.02	Scaffold	9014	Texas A&amp;M University
GCA_016785305.1	animal	Platanus v. 1.2.4	100.0x	Illumina HiSeq 4000	short	animal_short	A_short	141808	5.15	2021-02-01	Colistium nudipinnis	427535253	8.63	Scaffold	1156758	Center for Ecological and Environmental Sciences
GCA_000690715.1	animal	SOAPdenovo v. 1.6	27x	Illumina HiSeq	short	animal_short	A_short	25860	4.41	2014-05-13	Colius striatus	1075931597	9.03	Scaffold	57412	BGI
GCA_009852395.1	animal	Platanus v. 1.2.154	235.0x	Illumina HiSeq	short	animal_short	A_short	12651	4.1	2020-01-10	Collichthys lucidus	671994863	8.83	Scaffold	240159	Zhejiang Ocean University
GCA_000951035.1	animal	AllPathsLG v. 48744; Atlas Link v. 1.1; Atlas GapFill v. 2.2	86.8x	Illumina	short	animal_short	A_short	38363	4.58	2015-03-12	Colobus angolensis palliatus	2970124662	9.47	Scaffold	336983	Baylor College of Medicine
GCA_012026605.1	animal	W2RAP v. 1.0	22.0x	Illumina	short	animal_short	A_short	18011	4.26	2020-04-03	Colossoma macropomum	2314107020	9.36	Scaffold	42526	CIIMAR - Interdisciplinary Centre of Marine and Environmental Research
GCA_014362705.1	animal	Genomic Workbench v. 20.02	60X	Illumina Novaseq6000	short	animal_short	A_short	109998	5.04	2020-08-22	Columba janthina nitens	1083634036	9.03	Scaffold	985682	Environmental Genomics Office, Center for Enviromental Biology and Ecosystem Studies, National Institute for Environmental Studies
GCA_001887795.1	animal	RACA + PCR + FISH v. 2016	60.0x	Illumina	short	animal_short	A_short	27697	4.44	2016-12-02	Columba livia	1018016946	9.01	Chromosome	8932	Royal Veterinary College
GCA_000337935.2	animal	SOAPdenovo v. 2.0; HiRise v. AUG-2015	60.0x	Illumina	short	animal_short	A_short	26627	4.43	2017-12-13	Columba livia	1108534737	9.04	Scaffold	8932	BGI
GCA_000337935.1	animal	SOAPdenovo v. 2.0	60x	Illumina HiSeq 2000	short	animal_short	A_short	26580	4.42	2013-02-11	Columba livia	1107971856	9.04	Scaffold	8932	BGI
GCA_013397635.1	animal	AllPaths-LG v. 52488	73x	Illumina HiSeq	short	animal_short	A_short	24994	4.4	2020-07-10	Columbina picui	1097919941	9.04	Scaffold	115618	B10K Consortium
GCA_001014875.1	animal	SOAPdenovo v. 1.05	15.8x	Illumina	short	animal_short	A_short	1110	3.05	2015-05-28	Condylostylus patibulatus	451941653	8.66	Scaffold	1577614	UC Berkeley
GCA_000260355.1	animal	AllPaths v. 2012	113.1x	Illumina HiSeq	short	animal_short	A_short	46163	4.66	2012-05-01	Condylura cristata	1769662895	9.25	Scaffold	143302	Broad Institute
GCA_006408615.1	animal	platanus v. v1.2.4	216x	Illumina HiSeq	short	animal_short	A_short	70608	4.85	2019-06-24	Connochaetes taurinus	2644042816	9.42	Scaffold	9927	Northwestern Polytechnical University
GCA_012932125.1	animal	SOAPdenovo v. April-2016	99x	Illumina HiSeq	short	animal_short	A_short	11353	4.06	2020-04-29	Conopomorpha cramerella	497288140	8.7	Scaffold	538958	Malaysian Cocoa Board
GCA_009176525.2	animal	Supernova v. 2.1.1	57.0x	Illumina HiSeq	short	animal_short	A_short	95005	4.98	2019-10-18	Contarinia nasturtii	185885008	8.27	Scaffold	265458	Agriculture Canada
GCA_004193615.1	animal	SOAPdenovo v. 2.04; Newbler v. 2.7	19.0x	454; Illumina GAII	short	animal_short	A_short	749	2.87	2019-02-12	Conus consors	2049318684	9.31	Scaffold	101297	The CONCO consortium
GCA_001262575.1	animal	SOAPdenovo v. 2	28.5x	Illumina HiSeq	short	animal_short	A_short	854	2.93	2015-08-04	Conus tribblei	2160493082	9.33	Scaffold	101761	Marine Science Institute, University of the Philippines-Diliman
GCA_018251435.1	animal	SPAdes v. 3.13	1.07x	HiSeq X Ten	short	animal_short	A_short	1897	3.28	2021-05-03	Copaeodes aurantiaca	320477619	8.51	Contig	509368	Florida Museum of Natural History
GCA_000648655.2	animal	AllPaths LG v. 35218; Atlas Link v. 1.0; Atlas GapFill v. 2.2; redundans v. 0.12c	139.0x	Illumina	short	animal_short	A_short	40744	4.61	2017-12-12	Copidosoma floridanum	553956141	8.74	Scaffold	29053	The i5k Initiative
GCA_013398635.1	animal	AllPaths-LG v. 49184	374x	Illumina HiSeq	short	animal_short	A_short	109076	5.04	2020-07-10	Copsychus sechellarum	1052094435	9.02	Scaffold	797021	B10K Consortium
GCA_015106655.1	animal	Celera Assembler v. 8.3	11.63x	Illumina HiSeq 2500	short	animal_short	A_short	10351	4.01	2020-10-29	Coptodon bakossiorum	729867591	8.86	Scaffold	870159	"CICHLID~X"
GCA_015108555.1	animal	Celera Assembler v. 8.3	21.35x	Illumina HiSeq 2500	short	animal_short	A_short	12324	4.09	2020-10-29	Coptodon rendalli	734510853	8.87	Scaffold	8129	"CICHLID~X"
GCA_013340265.1	animal	Supernova v. 2.1.1	10x	Illumina NovaSeq	short	animal_short	A_short	159654	5.2	2020-06-01	Coptotermes formosanus	875711502	8.94	Scaffold	36987	Department of Applied Biological Chemistry, Faculty of Agriculture, Kindai University
GCA_003945725.1	animal	Supernova v. 2.1.1	56.0x	Illumina HiSeq	short	animal_short	A_short	262501	5.42	2018-12-14	Corapipo altera	1095745976	9.04	Scaffold	415028	Smithsonian Institution
GCA_001632725.1	animal	GS De Novo Assembler v. 2.5.3	3.0x	454	short	animal_short	A_short	849	2.93	2016-04-26	Corbicula fluminea	662517	5.82	Contig	45949	University of Girona
GCA_003123905.1	animal	MaSuRCA v. 3.2.3	125.0x	Illumina HiSeq	short	animal_short	A_short	9781	3.99	2018-05-14	Cordylochernes scorpioides	2807113356	9.45	Scaffold	51811	Lucigen Corp.
GCA_011952105.1	animal	idba v.1.1.1; newbler v.3.0; ragout v. 1.0; platanus gap_close v. 1.2.4	40x	Illumina HiSeq	short	animal_short	A_short	76587	4.88	2020-04-09	Coreoperca whiteheadi	712451466	8.85	Chromosome	228250	IGB Leibniz-Institute of Freshwater Ecology and Inland Fisheries
GCA_018247015.1	animal	SPAdes v. 3.13	0.29x	Illumina HiSeq X Ten	short	animal_short	A_short	301	2.48	2021-05-03	Cornuphallus albafascia	86033664	7.93	Contig	2585862	Florida Museum of Natural History
GCA_000691975.1	animal	SOAPdenovo v. 1.6	80x	Illumina HiSeq	short	animal_short	A_short	29093	4.46	2014-06-02	Corvus brachyrhynchos	1091312783	9.04	Scaffold	85066	BGI
GCA_017639235.1	animal	supernova v. 2.1.1	28x	Illumina NovaSeq	short	animal_short	A_short	211131	5.32	2021-03-30	Corvus kubaryi	1057484666	9.02	Scaffold	68294	United States Geological Survey
GCA_018127105.1	animal	MaSuRCA v. AUGUST-2015	33.4x	Illumina HiSeq	short	animal_short	A_short	66287	4.82	2021-04-22	Corvus kubaryi	1073474534	9.03	Contig	68294	Smithsonian Institution
GCA_014363025.1	animal	Genomic Workbench v. 20.02	58X	Illumina Novaseq6000	short	animal_short	A_short	52265	4.72	2020-08-22	Corvus macrorhynchos	1018435877	9.01	Scaffold	36249	Environmental Genomics Office, Center for Enviromental Biology and Ecosystem Studies, National Institute for Environmental Studies
GCA_013398675.1	animal	AllPaths-LG v. 49184	99x	Illumina HiSeq	short	animal_short	A_short	331397	5.52	2020-07-10	Corvus moneduloides	1056525328	9.02	Scaffold	1196302	B10K Consortium
GCA_009650515.1	animal	AllPaths v. 47402	100.0x	Illumina HiSeq	short	animal_short	A_short	331397	5.52	2019-11-12	Corvus moneduloides	1056558033	9.02	Scaffold	1196302	University of Otago
GCA_019802435.1	animal	w2rap-contigger v. JULY-2018; SOAPdenovo2 v. JULY-2018	50.0x	Illumina HiSeq	short	animal_short	A_short	43875	4.64	2021-08-30	Corydoras maculifer	636368989	8.8	Scaffold	927906	University of East Anglia
GCA_013396815.1	animal	AllPaths-LG v. 52488	75x	Illumina HiSeq	short	animal_short	A_short	7216	3.86	2020-07-10	Corythaeola cristata	1091055752	9.04	Scaffold	103954	B10K Consortium
GCA_013399495.1	animal	AllPaths-LG v. 52488	63x	Illumina HiSeq	short	animal_short	A_short	52683	4.72	2020-07-10	Corythaixoides concolor	1187728577	9.07	Scaffold	103956	B10K Consortium
GCA_000956155.1	animal	SOAPdenovo v. 2013	106.0x	Illumina HiSeq	short	animal_short	A_short	46055	4.66	2015-03-18	Cotesia vestalis	186103588	8.27	Contig	217443	Andong National University
GCA_001675545.1	animal	SOAPdenovo v. Sep-2013	109.67x	Illumina HiSeq	short	animal_short	A_short	1100	3.04	2016-06-23	Cotesia vestalis	131999552	8.12	Contig	217443	Zhejiang University
GCA_001455555.1	animal	SOAPdenovo v. 1.05	11.0x	Illumina GAII	short	animal_short	A_short	2129	3.33	2015-12-02	Cottus rhenanus	563609416	8.75	Scaffold	446433	Cold Spring Harbor Laboratory
GCA_001577835.2	animal	ALLPATHS-LG v. 4.7.0	73X	Illumina GA IIx	short	animal_short	A_short	511217	5.71	2016-03-01	Coturnix japonica	927640260	8.97	Chromosome	93934	McDonnell Genome Institute - Washington University School of Medicine
GCA_000511605.2	animal	Platanus v.1.2.4	212x	Illumina	short	animal_short	A_short	32115	4.51	2016-06-29	Coturnix japonica	898141602	8.95	Scaffold	93934	Tokyo University of Agriculture
GCA_004027555.1	animal	DISCOVAR de novo v. discovardenovo-52488	52.2x	Illumina HiSeq	short	animal_short	A_short	23218	4.37	2019-01-16	Craseonycteris thonglongyai	2272093077	9.36	Scaffold	208972	Broad Institute
GCA_003687565.1	animal	Platanus v. 2018	110.0x	Illumina	short	animal_short	A_short	4983	3.7	2018-10-24	Craspedacusta sowerbii	673186662	8.83	Scaffold	128124	IRIDIAN GENOMES
GCA_000297895.2	animal	SOAPdenovo v. 2.01	196.0x	Illumina HiSeq	short	animal_short	A_short	42304	4.63	2019-08-08	Crassostrea gigas	564789775	8.75	Scaffold	29159	BGI-Shenzhen
GCA_018246875.1	animal	SPAdes v. 3.13	1.24x	Illumina HiSeq X Ten	short	animal_short	A_short	2502	3.4	2021-05-03	Creonpyge creon creon	370945961	8.57	Contig	2585863	Florida Museum of Natural History
GCA_018248155.1	animal	SPAdes v. 3.13	1.35x	NextSeq 550	short	animal_short	A_short	1386	3.14	2021-05-03	Cressida cressida	400896243	8.6	Contig	95570	Florida Museum of Natural History
GCA_004027575.1	animal	DISCOVAR de novo v. discovardenovo-52488	36.7x	Illumina HiSeq	short	animal_short	A_short	80761	4.91	2019-01-16	Cricetomys gambianus	2397721602	9.38	Scaffold	10085	Broad Institute
GCA_003668045.2	animal	SALSA v. OCT-2018	31.0x	Illumina HiSeq	short	animal_short	A_short	2711962	6.43	2020-06-11	Cricetulus griseus	2366634374	9.37	Chromosome	10029	CHO Genome Community
GCA_000223135.1	animal	SOAPdenovo v. 1.05	130x	Illumina GA IIx	short	animal_short	A_short	39362	4.6	2011-08-23	Cricetulus griseus	2399770464	9.38	Scaffold	10029	Beijing Genomics Institute
GCA_000419365.1	animal	SOAPdenovo v. 2.2	89.1x	Illumina HiSeq	short	animal_short	A_short	27129	4.43	2013-07-12	Cricetulus griseus	2360130144	9.37	Scaffold	10029	Beijing Genomics Institution-shenzhen
GCA_000448345.1	animal	ALLPATHS-LG v. 41879	70.0x	Illumina GAIIx	short	animal_short	A_short	11899	4.08	2013-08-29	Cricetulus griseus	2332774290	9.37	Scaffold	10029	CeBiTec, Bielefeld University
GCA_004027635.1	animal	DISCOVAR de novo v. discovardenovo-52488	32.2x	Illumina HiSeq	short	animal_short	A_short	4927	3.69	2019-01-16	Crocidura indochinensis	3082217326	9.49	Scaffold	876679	Broad Institute
GCA_001723895.1	animal	Ragout v. 2016-07-05	74.0x	Illumina HiSeq	short	animal_short	A_short	34073	4.53	2016-09-13	Crocodylus porosus	2049519336	9.31	Scaffold	8502	Mississippi State University
GCA_000768395.2	animal	Meraculous v. Oct-2016; HiRise v. Oct-2016	74.0x	Illumina HiSeq	short	animal_short	A_short	32925	4.52	2020-02-05	Crocodylus porosus	2125619597	9.33	Scaffold	8502	The International Crocodilian Genomes Working Group
GCA_008692635.1	animal	SOAPdenovo v. 1.06	95.2x	Illumina HiSeq	short	animal_short	A_short	97873	4.99	2019-10-07	Crocuta crocuta	2348360376	9.37	Scaffold	9678	BGI
GCA_018248815.1	animal	SPAdes v. 3.13	1.3x	HiSeq X Ten	short	animal_short	A_short	6045	3.78	2021-05-03	Croniades pieria auraria	388984666	8.59	Contig	2201705	Florida Museum of Natural History
GCA_018249575.1	animal	SPAdes v. 3.13	1.2x	Illumina HiSeq X Ten	short	animal_short	A_short	1595	3.2	2021-05-03	Croniades pieria pieria	358441387	8.55	Contig	2585864	Florida Museum of Natural History
GCA_019593555.1	animal	ALLPATHS-LG v. 52488	195.6x	Illumina HiSeq	short	animal_short	A_short	157489	5.2	2021-08-13	Crossoptilon mantchuricum	1013441081	9.01	Scaffold	9097	Beijing Normal University
GCA_001625485.1	animal	ABySS v. 1.9.0	135.0x	Illumina	short	animal_short	A_short	5835	3.77	2016-04-21	Crotalus horridus	1520321693	9.18	Scaffold	35024	Douglas Rhoads
GCA_000737285.1	animal	CLC NGS Cell v. June 2013	40.0x	Illumina HiSeq	short	animal_short	A_short	4103	3.61	2014-08-01	Crotalus pyrrhus	1126791715	9.05	Scaffold	384069	Reed College
GCA_003400415.2	animal	Dovetail Genomics HiRise v. 2.1.3-59a1db48d61f	1000.0x	Illumina HiSeq	short	animal_short	A_short	14888	4.17	2019-01-08	Crotalus viridis viridis	1340198908	9.13	Chromosome	8742	University of Texas at Arlington
GCA_013397455.1	animal	AllPaths-LG v. 52488	55x	Illumina HiSeq	short	animal_short	A_short	83601	4.92	2020-07-10	Crotophaga sulcirostris	1077958271	9.03	Scaffold	33598	B10K Consortium
GCA_004023885.1	animal	DISCOVAR de novo v. 52488	46.3x	Illumina HiSeq	short	animal_short	A_short	128639	5.11	2019-01-15	Cryptoprocta ferox	2458846334	9.39	Scaffold	94188	Broad Institute
GCA_002891405.2	animal	SOAPdenovo v. 2.04; gapcloser v. 1.10; kgf v. 1.18	45.0x	Illumina HiSeq	short	animal_short	A_short	63940	4.81	2018-01-17	Cryptotermes secundus	1018932804	9.01	Scaffold	105785	Westfaelische Wilhelms-University
GCA_003342915.1	animal	AllPaths v. 50191	47.5x	Illumina HiSeq	short	animal_short	A_short	60620	4.78	2018-07-26	Crypturellus cinnamomeus	1122047781	9.05	Scaffold	889801	Harvard University
GCA_013389845.1	animal	SOAPdenovo v. 2.04	80x	Illumina HiSeq	short	animal_short	A_short	79009	4.9	2020-07-06	Crypturellus soui	1043359976	9.02	Scaffold	458187	B10K Consortium
GCA_013389825.1	animal	SOAPdenovo v. 2.04	95x	Illumina HiSeq	short	animal_short	A_short	99502	5	2020-07-06	Crypturellus undulatus	1021424416	9.01	Scaffold	48396	B10K Consortium
GCA_015103775.1	animal	Celera Assembler v. 8.3	10.39x	Illumina HiSeq 2500	short	animal_short	A_short	8597	3.93	2020-10-29	Ctenochromis horei	691579143	8.84	Scaffold	194657	"CICHLID~X"
GCA_015102135.1	animal	Celera Assembler v. 8.3	10x	Illumina HiSeq 2500	short	animal_short	A_short	7663	3.88	2020-10-29	Ctenochromis horei	687435822	8.84	Scaffold	194657	"CICHLID~X"
GCA_004027205.1	animal	DISCOVAR de novo v. discovardenovo-52488	51x	Illumina HiSeq	short	animal_short	A_short	218543	5.34	2019-01-16	Ctenodactylus gundi	2322471743	9.37	Scaffold	10166	Broad Institute
GCA_004027165.1	animal	DISCOVAR de novo v. discovardenovo-52488	26.5x	Illumina HiSeq	short	animal_short	A_short	37562	4.57	2019-01-16	Ctenomys sociabilis	2834814551	9.45	Scaffold	43321	Broad Institute
GCA_019453375.1	animal	SOAPdenovo v. 2	10.0x	Illumina HiSeq	short	animal_short	A_short	22447	4.35	2021-08-05	Ctenoplectra terminalis	410320436	8.61	Scaffold	481568	University of New Hampshire
GCA_018245415.1	animal	SPAdes v. 3.13	1.1x	Illumina HiSeq X Ten	short	animal_short	A_short	634	2.8	2021-05-03	Ctenoptilum multiguttatum	329917660	8.52	Contig	2866484	Florida Museum of Natural History
GCA_000709325.1	animal	SOAPdenovo v. 1.6	100x	Illumina HiSeq	short	animal_short	A_short	38137	4.58	2014-06-17	Cuculus canorus	1153894225	9.06	Scaffold	55661	BGI
GCA_000209185.1	animal	N/A	N/A	N/A	short	animal_short	A_short	28546	4.46	2007-04-23	Culex quinquefasciatus	579042118	8.76	Scaffold	7176	Broad Institute
GCA_004365215.1	animal	DISCOVAR de novo v. discovardenovo-52488	23.4x	Illumina HiSeq	short	animal_short	A_short	3890	3.59	2019-03-22	Cuniculus paca	3399583187	9.53	Scaffold	108852	Broad Institute
GCA_015106395.1	animal	Celera Assembler v. 8.3	8.63x	Illumina HiSeq 2500	short	animal_short	A_short	6585	3.82	2020-10-29	Cunningtonia longiventralis	665745250	8.82	Scaffold	27739	"CICHLID~X"
GCA_015106375.1	animal	Celera Assembler v. 8.3	10.37x	Illumina HiSeq 2500	short	animal_short	A_short	5379	3.73	2020-10-29	Cunningtonia longiventralis	667629517	8.82	Scaffold	27739	"CICHLID~X"
GCA_004028625.2	animal	Supernova v. 2.1.1	58x	Illumina	short	animal_short	A_short	47152	4.67	2019-03-22	Cuora amboinensis	2214832461	9.35	Scaffold	74909	McDonnell Genome Institute - Washington University School of Medicine
GCA_003846335.1	animal	Supernova v. 2.1.1	71x	10X Genomics	short	animal_short	A_short	74338	4.87	2018-11-28	Cuora mccordi	2390374423	9.38	Scaffold	241437	McDonnell Genome Institute - Washington University School of Medicine
GCA_018249235.1	animal	SPAdes v. 3.13	1.03x	HiSeq X Ten	short	animal_short	A_short	1099	3.04	2021-05-03	Cupitha purreea	308137249	8.49	Contig	2201707	Florida Museum of Natural History
GCA_018237905.1	animal	SPAdes v. 3.13	1.24x	HiSeq X Ten	short	animal_short	A_short	1108	3.04	2021-05-03	Curetis bulis	371728104	8.57	Contig	124389	Florida Museum of Natural History
GCA_018236065.1	animal	SPAdes v. 3.13	1.16x	HiSeq X Ten	short	animal_short	A_short	405	2.61	2021-05-03	Curvie emesia	346642796	8.54	Contig	717267	Florida Museum of Natural History
GCA_018236925.1	animal	SPAdes v. 3.13	0.96x	HiSeq X Ten	short	animal_short	A_short	371	2.57	2021-05-03	Curvie emesia	286568949	8.46	Contig	717267	Florida Museum of Natural History
GCA_002901205.1	animal	Celera Assembler v. 7; IDBAUD v. MAY-2014	40.0x	Illumina HiSeq	short	animal_short	A_short	105778	5.02	2018-01-26	Cyanistes caeruleus	1186980630	9.07	Scaffold	156563	Dr. Bernd Tmmermann, NGS core facility, MPI Molecular Genetics
GCA_008694505.1	animal	Platanus v. 1.2.4	185x	Illumina HiSeq	short	animal_short	A_short	194313	5.29	2019-09-25	Cyanoderma ruficeps	1041446934	9.02	Scaffold	181631	Academia Sinica
GCA_015105635.1	animal	Celera Assembler v. 8.3	8.78x	Illumina HiSeq 2500	short	animal_short	A_short	7316	3.86	2020-10-29	Cyathopharynx foae	669535682	8.83	Scaffold	284571	"CICHLID~X"
GCA_015105575.1	animal	Celera Assembler v. 8.3	7.35x	Illumina HiSeq 2500	short	animal_short	A_short	5771	3.76	2020-10-29	Cyathopharynx foae	647650385	8.81	Scaffold	284571	"CICHLID~X"
GCA_015103655.1	animal	Celera Assembler v. 8.3	10.67x	Illumina HiSeq 2500	short	animal_short	A_short	7725	3.89	2020-10-29	Cyathopharynx furcifer	693095359	8.84	Scaffold	27741	"CICHLID~X"
GCA_015103875.1	animal	Celera Assembler v. 8.3	10.51x	Illumina HiSeq 2500	short	animal_short	A_short	7590	3.88	2020-10-29	Cyathopharynx furcifer	689949097	8.84	Scaffold	27741	"CICHLID~X"
GCA_018252175.1	animal	SPAdes v. 3.13	1.28x	HiSeq X Ten	short	animal_short	A_short	13881	4.14	2021-05-03	Cyclargus thomasi	378920742	8.58	Contig	519490	Florida Museum of Natural History
GCA_018251175.1	animal	SPAdes v. 3.13	1.09x	HiSeq X Ten	short	animal_short	A_short	469	2.67	2021-05-03	Cycloglypha thrasibulus	327345371	8.52	Contig	354881	Florida Museum of Natural History
GCA_019232035.1	animal	Supernova assembly of 10X linked reads v. 2.1.1; Bionano HybridScaffold of optical map and 10X scaffolds v. 1.0	59.0x	Illumina HiSeq; 10X Gemcode	short	animal_short	A_short	156610	5.19	2021-07-15	Cygnus buccinator	1183613454	9.07	Scaffold	48397	United States Geological Survey
GCA_014362685.1	animal	Genomic Workbench v. 20.02	57X	Illumina Novaseq6000	short	animal_short	A_short	25015	4.4	2020-08-22	Cygnus cygnus	1052375201	9.02	Scaffold	219595	Environmental Genomics Office, Center for Environmental Biology and Ecosystem Studies, National Institute for Environmental Studies
GCA_000523025.1	animal	SOAPdenovo v. April-2011	117x (male); 94x (female)	Illumina HiSeq2000	short	animal_short	A_short	27008	4.43	2014-01-28	Cynoglossus semilaevis	470182763	8.67	Chromosome	244447	Beijing Genomics Institute
GCA_009793145.1	animal	Platanus v. 1.2.4	108.0x	Illumina HiSeq	short	animal_short	A_short	16627	4.22	2019-12-23	Cynopterus brachyotis	1758935687	9.25	Scaffold	58060	National University of Singapore
GCA_001594065.1	animal	SOAPdenovo v. 2.04	92.0x	Illumina HiSeq	short	animal_short	A_short	74312	4.87	2016-03-25	Cyphomyrmex costatus	300316566	8.48	Scaffold	456900	BGI
GCA_015110975.1	animal	Celera Assembler v. 8.3	8.53x	Illumina HiSeq 2500	short	animal_short	A_short	8262	3.92	2020-10-29	Cyphotilapia frontosa	692800633	8.84	Scaffold	27783	"CICHLID~X"
GCA_015110995.1	animal	Celera Assembler v. 8.3	8.5x	Illumina HiSeq 2500	short	animal_short	A_short	7617	3.88	2020-10-29	Cyphotilapia frontosa	687266949	8.84	Scaffold	27783	"CICHLID~X"
GCA_015105655.1	animal	Celera Assembler v. 8.3	12.68x	Illumina HiSeq 2500	short	animal_short	A_short	9597	3.98	2020-10-29	Cyphotilapia gibberosa	707718098	8.85	Scaffold	1355922	"CICHLID~X"
GCA_015105615.1	animal	Celera Assembler v. 8.3	11.91x	Illumina HiSeq 2500	short	animal_short	A_short	9156	3.96	2020-10-29	Cyphotilapia gibberosa	705241427	8.85	Scaffold	1355922	"CICHLID~X"
GCA_015109715.1	animal	Celera Assembler v. 8.3	12.86x	Illumina HiSeq 2500	short	animal_short	A_short	11820	4.07	2020-10-29	Cyphotilapia sp. '5-bar frontosa' AB-2019	717924045	8.86	Scaffold	2591268	"CICHLID~X"
GCA_015109555.1	animal	Celera Assembler v. 8.3	8.45x	Illumina HiSeq 2500	short	animal_short	A_short	11683	4.07	2020-10-29	Cyphotilapia sp. '5-bar frontosa' AB-2019	714078544	8.85	Scaffold	2591268	"CICHLID~X"
GCA_015107215.1	animal	Celera Assembler v. 8.3	10.08x	Illumina HiSeq 2500	short	animal_short	A_short	11088	4.04	2020-10-29	Cyprichromis coloratus	702549169	8.85	Scaffold	559343	"CICHLID~X"
GCA_015107235.1	animal	Celera Assembler v. 8.3	9.41x	Illumina HiSeq 2500	short	animal_short	A_short	10394	4.02	2020-10-29	Cyprichromis coloratus	697932415	8.84	Scaffold	559343	"CICHLID~X"
GCA_015104635.1	animal	Celera Assembler v. 8.3	11.24x	Illumina HiSeq 2500	short	animal_short	A_short	7919	3.9	2020-10-29	Cyprichromis leptosoma	686586522	8.84	Scaffold	51791	"CICHLID~X"
GCA_015104555.1	animal	Celera Assembler v. 8.3	10.09x	Illumina HiSeq 2500	short	animal_short	A_short	6496	3.81	2020-10-29	Cyprichromis leptosoma	672231523	8.83	Scaffold	51791	"CICHLID~X"
GCA_015106915.1	animal	Celera Assembler v. 8.3	8.45x	Illumina HiSeq 2500	short	animal_short	A_short	7749	3.89	2020-10-29	Cyprichromis microlepidotus	680369180	8.83	Scaffold	309879	"CICHLID~X"
GCA_015106935.1	animal	Celera Assembler v. 8.3	7.6x	Illumina HiSeq 2500	short	animal_short	A_short	6807	3.83	2020-10-29	Cyprichromis microlepidotus	664892034	8.82	Scaffold	309879	"CICHLID~X"
GCA_015052265.1	animal	Celera Assembler v. 8.3	11.8x	Illumina HiSeq 2500	short	animal_short	A_short	7608	3.88	2020-10-28	Cyprichromis pavo	684650755	8.84	Scaffold	309881	"CICHLID~X"
GCA_015107255.1	animal	Celera Assembler v. 8.3	9.91x	Illumina HiSeq 2500	short	animal_short	A_short	7494	3.87	2020-10-29	Cyprichromis pavo	675130045	8.83	Scaffold	309881	"CICHLID~X"
GCA_015109335.1	animal	Celera Assembler v. 8.3	17.34x	Illumina HiSeq 2500	short	animal_short	A_short	11455	4.06	2020-10-29	Cyprichromis sp. 'dwarf jumbo' AB-2019	706554340	8.85	Scaffold	2591269	"CICHLID~X"
GCA_015109275.1	animal	Celera Assembler v. 8.3	14.43x	Illumina HiSeq 2500	short	animal_short	A_short	10743	4.03	2020-10-29	Cyprichromis sp. 'dwarf jumbo' AB-2019	704186464	8.85	Scaffold	2591269	"CICHLID~X"
GCA_015105695.1	animal	Celera Assembler v. 8.3	12.24x	Illumina HiSeq 2500	short	animal_short	A_short	10655	4.03	2020-10-29	Cyprichromis sp. 'jumbo' AB-2019	698829690	8.84	Scaffold	2591270	"CICHLID~X"
GCA_015103435.1	animal	Celera Assembler v. 8.3	9.53x	Illumina HiSeq 2500	short	animal_short	A_short	7003	3.85	2020-10-29	Cyprichromis sp. 'kibishi' AB-2019	674991828	8.83	Scaffold	2591271	"CICHLID~X"
GCA_015103475.1	animal	Celera Assembler v. 8.3	8.48x	Illumina HiSeq 2500	short	animal_short	A_short	6236	3.79	2020-10-29	Cyprichromis sp. 'kibishi' AB-2019	661094487	8.82	Scaffold	2591271	"CICHLID~X"
GCA_015052445.1	animal	Celera Assembler v. 8.3	12.38x	Illumina HiSeq 2500	short	animal_short	A_short	10175	4.01	2020-10-28	Cyprichromis zonatus	696218319	8.84	Scaffold	309894	"CICHLID~X"
GCA_015103195.1	animal	Celera Assembler v. 8.3	7.85x	Illumina HiSeq 2500	short	animal_short	A_short	7134	3.85	2020-10-29	Cyprichromis zonatus	673900190	8.83	Scaffold	309894	"CICHLID~X"
GCA_000776015.1	animal	SOAPdenovo v. 2.05	26.0x	Illumina HiSeq	short	animal_short	A_short	1416	3.15	2014-11-13	Cyprinodon nevadensis pectoralis	1011849000	9.01	Scaffold	69242	University of Colorado, Boulder
GCA_000732505.1	animal	AllPaths v. May 2014	81x	Illumina	short	animal_short	A_short	20803	4.32	2014-07-22	Cyprinodon variegatus	1035167975	9.02	Scaffold	28743	Aquatic Genome Models
GCA_004011555.1	animal	SOAPdenovo v. MAY-2017	430.5x	Illumina HiSeq	short	animal_short	A_short	94545	4.98	2019-01-10	Cyprinus carpio	1414711435	9.15	Scaffold	7962	Chinese Academy of Fishery Sciences
GCA_000951615.2	animal	N/A	N/A	N/A	short	animal_short	A_short	75080	4.88	2014-11-03	Cyprinus carpio	1713641436	9.23	Chromosome	7962	CHINESE ACADEMY OF FISHERY SCIENCE
GCA_004011575.1	animal	SOAPdenovo v. MAY-2017	430.5x	Illumina HiSeq	short	animal_short	A_short	59678	4.78	2019-01-10	Cyprinus carpio	1423633724	9.15	Scaffold	7962	Chinese Academy of Fishery Sciences
GCA_004011595.1	animal	SOAPdenovo v. MAY-2017	430.5x	Illumina HiSeq	short	animal_short	A_short	36306	4.56	2019-01-10	Cyprinus carpio	1457977772	9.16	Scaffold	7962	Chinese Academy of Fishery Sciences
GCA_000833685.1	animal	JR-Assembler v. 1.02	99.8x	Illumina HiSeq	short	animal_short	A_short	378999	5.58	2015-02-09	Dactylopius coccus	18613147	7.27	Contig	765876	Harvard University
GCA_018245355.1	animal	SPAdes v. 3.13	1.14x	Illumina HiSeq X Ten	short	animal_short	A_short	2260	3.35	2021-05-03	Dalla costala	341153674	8.53	Contig	2585866	Florida Museum of Natural History
GCA_018247615.1	animal	SPAdes v. 3.13	1.02x	Illumina HiSeq X Ten	short	animal_short	A_short	1029	3.01	2021-05-03	Dalla cyprius quinka	304983605	8.48	Contig	2585868	Florida Museum of Natural History
GCA_018245395.1	animal	SPAdes v. 3.13	0.91x	Illumina HiSeq X Ten	short	animal_short	A_short	1315	3.12	2021-05-03	Dalla eburones eburones	272597206	8.44	Contig	2585870	Florida Museum of Natural History
GCA_018245335.1	animal	SPAdes v. 3.13	1.13x	Illumina HiSeq X Ten	short	animal_short	A_short	4263	3.63	2021-05-03	Dalla quadristriga	339621683	8.53	Contig	2585871	Florida Museum of Natural History
GCA_016801195.1	animal	Discovar de novo v. 1	46x	Illumina HiSeq2500	short	animal_short	A_short	5062	3.7	2021-02-02	Dallia pectoralis	855481869	8.93	Scaffold	75939	INRA
GCA_006408505.1	animal	SOAPdenovo v. v1.05	181x	Illumina HiSeq	short	animal_short	A_short	38843	4.59	2019-06-24	Damaliscus lunatus	3127764384	9.5	Scaffold	9929	Northwestern Polytechnical University
GCA_004959915.1	animal	SPAdes v. JUN-2016; Redundans v. AUG-2016; Haplomerger v. DEC-2016	65.0x	Illumina HiSeq	short	animal_short	A_short	452245	5.66	2019-04-30	Danaus chrysippus	322399471	8.51	Scaffold	151541	University of Exeter
GCA_018231745.1	animal	SPAdes v. 3.13	0.78x	Illumina HiSeq 2000	short	animal_short	A_short	5573	3.75	2021-05-03	Danaus eresimus	232968757	8.37	Contig	165861	Florida Museum of Natural History
GCA_018231765.1	animal	SPAdes v. 3.13	0.79x	Illumina HiSeq 2000	short	animal_short	A_short	4236	3.63	2021-05-03	Danaus erippus	238325120	8.38	Contig	166451	Florida Museum of Natural History
GCA_018231785.1	animal	SPAdes v. 3.13	0.97x	Illumina HiSeq 2000	short	animal_short	A_short	1365	3.14	2021-05-03	Danaus gilippus	290005577	8.46	Contig	166024	Florida Museum of Natural History
GCA_010014825.1	animal	SPAdes v. 2019	110.0x	Illumina	short	animal_short	A_short	14547	4.16	2020-01-30	Danaus melanippus	354197052	8.55	Scaffold	165858	IRIDIAN GENOMES
GCA_018249715.1	animal	SPAdes v. 3.13	1.47x	HiSeq X Ten	short	animal_short	A_short	2152	3.33	2021-05-03	Danaus melanippus	431271030	8.63	Contig	165858	Florida Museum of Natural History
GCA_009731565.1	animal	Dovetail Genomics HiRise v. MAR-2018	522.0x	Illumina HiSeq	short	animal_short	A_short	108026	5.03	2019-12-11	Danaus plexippus plexippus	248676414	8.4	Chromosome	278856	Princeton University
GCA_000235995.2	animal	CLC NGS Cell v. DEC-2010; SSPACE v. 2.0	53.0x	Illumina; 454	short	animal_short	A_short	63596	4.8	2017-06-23	Danaus plexippus plexippus	248577651	8.4	Scaffold	278856	Steven M. Reppert
GCA_000002035.3	animal	N/A	N/A	N/A	short	animal_short	A_short	1258148	6.1	2014-09-02	Danio rerio	1371702787	9.14	Chromosome	7955	Genome Reference Consortium
GCA_018400075.1	animal	GATK FastaAlternateReferenceMaker v. AUG-2016	5.0x	Illumina HiSeq	short	animal_short	A_short	1203134	6.08	2021-05-19	Danio rerio	1338639271	9.13	Chromosome	7955	North Carolina State University
GCA_000767325.1	animal	N/A	N/A	N/A	short	animal_short	A_short	24925	4.4	2010-05-24	Danio rerio	1411763065	9.15	Scaffold	7955	Wellcome Trust Sanger Institute
GCA_001487895.1	animal	N/A	80x	N/A	short	animal_short	A_short	24356	4.39	2015-12-23	Danio rerio	1442815812	9.16	Scaffold	7955	SC
GCA_001483285.1	animal	SOAPdenovo v. 2.04	25.0x	Illumina HiSeq	short	animal_short	A_short	2585	3.41	2015-12-29	Danio rerio	1228672559	9.09	Scaffold	7955	University of Chicago
GCA_013387435.1	animal	SOAPdenovo v. r241	50.0x	Illumina HiSeq	short	animal_short	A_short	440	2.64	2020-07-02	Daphnia dubia	107502057	8.03	Scaffold	42854	University of Konstanz
GCA_003990815.1	animal	Platanus v. 1.2.4; Chromonomer v. 1.08	109.0x	Illumina HiSeq	short	animal_short	A_short	14466	4.16	2019-01-07	Daphnia magna	122937721	8.09	Chromosome	35525	Sungkyunkwan University
GCA_001632505.1	animal	Newbler v. 2.3 091027_1459	13.0x	454	short	animal_short	A_short	9544	3.98	2016-04-26	Daphnia magna	129543483	8.11	Scaffold	35525	Indiana University
GCA_000187875.1	animal	JAZZ v. 1.0 (4/11/2006)	8.7x	Sanger	short	animal_short	A_short	49250	4.69	2011-02-04	Daphnia pulex	197206209	8.29	Scaffold	6669	US DOE Joint Genome Institute (JGI-PGF)
GCA_013397915.1	animal	SOAPdenovo v. 2.04	54x	Illumina HiSeq	short	animal_short	A_short	79485	4.9	2020-07-10	Daphoenositta chrysoptera	1033680849	9.01	Scaffold	254528	B10K Consortium
GCA_018248255.1	animal	SPAdes v. 3.13	0.7x	HiSeq X Ten	short	animal_short	A_short	1158	3.06	2021-05-03	Dardarina dardaris	210143222	8.32	Contig	354901	Florida Museum of Natural History
GCA_013397935.1	animal	SOAPdenovo v. 2.04	44x	Illumina HiSeq	short	animal_short	A_short	67799	4.83	2020-07-10	Dasyornis broadbenti	1024798037	9.01	Scaffold	243059	B10K Consortium
GCA_006980735.1	animal	MaSuRCA v. 3.1.3	110.0x	Illumina MiSeq	short	animal_short	A_short	9253	3.97	2019-07-15	Dasypogon diadema	505154499	8.7	Scaffold	468822	Institute for Biology, University of Leipzig
GCA_004363535.1	animal	DISCOVAR de novo v. discovardenovo-52488	40x	Illumina HiSeq	short	animal_short	A_short	38650	4.59	2019-03-22	Dasyprocta punctata	3012098298	9.48	Scaffold	34846	Broad Institute
GCA_000208655.2	animal	Celera Assembler v. 6.0; Atlas-Link; Atlas-Gap-Fill	6x	Sanger	short	animal_short	A_short	26277	4.42	2012-01-06	Dasypus novemcinctus	3631505655	9.56	Scaffold	9361	Baylor College of Medicine
GCA_008933995.1	animal	SOAPdenovo v. 1.0	200.0x	BGI_seq500	short	animal_short	A_short	3802431	6.58	2019-10-10	Datnioides undecimradiatus	595034438	8.77	Scaffold	1333648	BGI
GCA_004027145.1	animal	DISCOVAR de novo v. discovardenovo-52488	76.4x	Illumina HiSeq	short	animal_short	A_short	298834	5.48	2019-01-16	Daubentonia madagascariensis	2498418007	9.4	Scaffold	31869	Broad Institute
GCA_000241425.1	animal	CLC bio Assembly Cell v. 3.1.1	38x	Illumina GA IIx	short	animal_short	A_short	3358	3.53	2012-01-05	Daubentonia madagascariensis	2855365987	9.46	Scaffold	31869	Weill Cornell Medical College
GCA_009724625.1	animal	Velvet v. 2014; GS De Novo Assembler v. 2011	90.0x	Illumina HiSeq; Illumina MiSeq; 454	short	animal_short	A_short	8432	3.93	2019-12-02	Deladenus siricidicola	100561339	8	Scaffold	287718	University of Pretoria
GCA_018230265.1	animal	SPAdes v. 3.13	0.8x	HiSeq X Ten	short	animal_short	A_short	18261	4.26	2021-05-03	Delias oraia	241176567	8.38	Contig	662802	Florida Museum of Natural History
GCA_010014985.1	animal	SPAdes v. 2019	240.0x	Illumina	short	animal_short	A_short	103537	5.02	2020-01-30	Delias pasithoe	297182150	8.47	Scaffold	152616	IRIDIAN GENOMES
GCA_018230545.1	animal	SPAdes v. 3.13	1.37x	HiSeq X Ten	short	animal_short	A_short	1264	3.1	2021-05-03	Delias pasithoe	409926540	8.61	Contig	152616	Florida Museum of Natural History
GCA_002288925.3	animal	re-scaffolding v. Mar-2019	117.0x	Illumina HiSeqX	short	animal_short	A_short	196689	5.29	2019-09-03	Delphinapterus leucas	2362758273	9.37	Scaffold	9749	BC Cancer Agency
GCA_009917745.1	animal	Supernova v. 2.1.1	39.0x	Illumina HiSeq	short	animal_short	A_short	141056	5.15	2020-01-07	Delphinapterus leucas	2389893305	9.38	Scaffold	9749	National Institute of Standards and Technology
GCA_009917725.1	animal	Supernova v. 2.1.1	33.0x	Illumina HiSeq	short	animal_short	A_short	76763	4.89	2020-01-07	Delphinapterus leucas	2422274619	9.38	Scaffold	9749	National Institute of Standards and Technology
GCA_004320165.1	animal	Genomic Workbench v. 11.01	74X	Illumina Miseq pair-end reads; Illumina HiseqX pair-end reads	short	animal_short	A_short	18451	4.27	2019-02-16	Dendrocopos noguchii	1134561427	9.05	Scaffold	1517798	Environmental Genomics Office, Center for Enviromental Biology and Ecosystem Studies, National Institute for Environmental Studies
GCA_020466585.1	animal	Dovetail Genomics HiRise scaffolding v. DEC-2017;ALLMAPS v. 0.8.12;LINKS v. 1.8.7;RAILS v. 1.4.1;ABySS-Sealer v. 2.1.5_1;PhylOligo v. 1.0	747x	Illumina HiSeq	short	animal_short	A_short	26085	4.42	2021-10-13	Dendroctonus ponderosae	223739972	8.35	Scaffold	77166	Natural Resources Canada
GCA_020466635.1	animal	Dovetail Genomics HiRise scaffolding v. DEC-2017;ALLMAPS v. 0.8.12;LINKS v. 1.8.7;RAILS v. 1.4.1;ABySS-Sealer v. 2.1.5_1;PhylOligo v. 1.0	747x	Illumina HiSeq	short	animal_short	A_short	16218	4.21	2021-10-13	Dendroctonus ponderosae	224788524	8.35	Scaffold	77166	Natural Resources Canada
GCA_000346045.2	animal	ABySS v. 1.3.0	227.0x	Illumina HiSeq	short	animal_short	A_short	10101	4	2013-09-23	Dendroctonus ponderosae	261333785	8.42	Scaffold	77166	BC Cancer Agency, Canada's Michael Smith Genome Sciences Centre
GCA_000355655.1	animal	ABySS v. 1.3.0	443.0x	Illumina GAII	short	animal_short	A_short	7451	3.87	2013-04-10	Dendroctonus ponderosae	252847629	8.4	Scaffold	77166	The Tria Project: Mountain Pine Beetle System Genomics
GCA_007922305.1	animal	Supernova v. 2.0.1	60x	10X Genomics Chromium	short	animal_short	A_short	183958	5.26	2019-08-05	Dermatemys mawii	1866975060	9.27	Scaffold	55550	McDonnell Genome Institute - Washington University School of Medicine
GCA_000767015.1	animal	AllPaths v. 39075; Velvet v. 1.1.03; SOAPdenovo v. 1.05	436.0x	Illumina HiSeq	short	animal_short	A_short	8538	3.93	2014-10-15	Dermatophagoides farinae	53545338	7.73	Scaffold	6954	The Chinese University of Hong Kong
GCA_001901225.2	animal	dipSPAdes v. 1.0; SSPACE v. 3.0; GapFiller v. 1.10	40.0x	Illumina HiSeq	short	animal_short	A_short	68101	4.83	2017-06-21	Dermatophagoides pteronyssinus	70764025	7.85	Scaffold	6956	Maynooth University
GCA_006547105.1	animal	Supernova v. 2.1.1	32.0x	Illumina HiSeq	short	animal_short	A_short	45261	4.66	2019-07-01	Dermochelys coriacea	2154166173	9.33	Scaffold	27794	Canada's Genomic Enterprise
GCA_002940915.2	animal	SOAPdenovo v. 2.04; HiRise v. 2.0.5	94x	Illumina Hiseq 2000/2500	short	animal_short	A_short	80250	4.9	2018-02-23	Desmodus rotundus	2063791738	9.31	Scaffold	9430	University of Copenhagen
GCA_003013835.2	animal	SOAPdenovo v. 2013; LRNA_Scaffolder v. 2017; Dovetail: Chicago v. 2018	50.0x	Illumina HiSeq	short	animal_short	A_short	6238	3.8	2018-10-15	Diabrotica virgifera virgifera	2418073815	9.38	Scaffold	50390	University of Illinois at Urbana-Champaign
GCA_001412515.3	animal	SOAPdenovo v. 2.04; PBJelly v. July-2014	24.0x	Illumina HiSeq; Illumina TSLR	short	animal_short	A_short	45480	4.66	2019-03-06	Diachasma alloeum	384371871	8.58	Scaffold	454923	University of Illinois at Urbana-Champaign
GCA_011421695.1	animal	SOAPdenovo v. Sep-2015	203.07x	Illumina HiSeq	short	animal_short	A_short	808	2.91	2020-03-18	Diadegma semiclausum	168496476	8.23	Contig	208481	Zhejiang University
GCA_009394715.1	animal	SOAPdenovo v. May-2014	150.0x	Illumina HiSeq	short	animal_short	A_short	695	2.84	2019-10-30	Diadromus collaris	188922525	8.28	Contig	7421	Zhejiang University
GCA_018237465.1	animal	SPAdes v. 3.13	0.06x	HiSeq X Ten	short	animal_short	A_short	275	2.44	2021-05-03	Dianesia carteri	16553459	7.22	Contig	1704403	Florida Museum of Natural History
GCA_014843785.1	animal	SPAdes v. 3.11.1	60.0x	Illumina HiSeq	short	animal_short	A_short	14183	4.15	2020-10-05	Diatraea saccharalis	453235217	8.66	Scaffold	40085	University of Campinas
GCA_013396995.1	animal	SOAPdenovo v. 2.04	49x	Illumina HiSeq	short	animal_short	A_short	117005	5.07	2020-07-10	Dicaeum eximium	1015048105	9.01	Scaffold	667154	B10K Consortium
GCA_000689215.1	animal	N/A	30x	N/A	short	animal_short	A_short	54134	4.73	2014-04-09	Dicentrarchus labrax	675917103	8.83	Scaffold	13489	MPI-PZ
GCA_014189135.1	animal	HiRise v. July-2017	38.0x	Illumina	short	animal_short	A_short	70892	4.85	2020-08-14	Dicerorhinus sumatrensis harrissoni	2442438657	9.39	Scaffold	310711	Swedish Museum of Natural History
GCA_002844835.1	animal	SOAPdenovo2 v. 2.04	46.0x	Illumina HiSeq	short	animal_short	A_short	89455	4.95	2017-12-19	Dicerorhinus sumatrensis sumatrensis	2949847656	9.47	Scaffold	310712	Marshall University Genomic Core Facility
GCA_004027315.2	animal	Discovar de novo v. 52491 + Dovetail HiC	44.9x	Illumina HiSeq	short	animal_short	A_short	91002	4.96	2019-07-15	Diceros bicornis	3060207893	9.49	Scaffold	9805	Broad Institute
GCA_013634535.1	animal	Allpaths-LG, Dovetail v. Dec-2016	40.0x	Illumina HiSeq	short	animal_short	A_short	6035	3.78	2020-07-24	Diceros bicornis minor	2331669150	9.37	Scaffold	77932	University of Venda
GCA_000950715.1	animal	N/A	49x	N/A	short	animal_short	A_short	403	2.61	2014-09-24	Dicrocoelium dendriticum	547921014	8.74	Contig	57078	WTSI
GCA_013399195.1	animal	SOAPdenovo v. 2.04	42x	Illumina HiSeq	short	animal_short	A_short	143784	5.16	2020-07-10	Dicrurus megarhynchus	1051520678	9.02	Scaffold	450177	B10K Consortium
GCA_000816705.1	animal	Newbler v. 2.6	12.20x	454	short	animal_short	A_short	12688	4.1	2015-03-12	Dictyocaulus viviparus	160963781	8.21	Scaffold	29172	The Genome Institute
GCA_019775805.1	animal	minia v. 3.2	20.1x	Illumina HiSeq	short	animal_short	A_short	6076	3.78	2021-08-26	Dicyrtomina minuta	317950528	8.5	Scaffold	1387116	Nanjing Agricultural University
GCA_004027595.1	animal	DISCOVAR de novo v. discovardenovo-52488	31.9x	Illumina HiSeq	short	animal_short	A_short	64805	4.81	2019-01-16	Dinomys branickii	2688563719	9.43	Scaffold	108858	Broad Institute
GCA_001313825.1	animal	SOAPdenovo v. 1.05	100.0x	Illumina HiSeq	short	animal_short	A_short	29911	4.48	2015-10-13	Dinoponera quadriceps	259665865	8.41	Scaffold	609295	CRG-Centre for Genomic Regulation
GCA_003675995.1	animal	ABySS v. 1.5.2	60.0x	Illumina HiSeq	short	animal_short	A_short	16055	4.21	2018-10-23	Dinothrombium tinctorium	180399227	8.26	Scaffold	1965070	University of Liverpool
GCA_013421085.1	animal	w2rap v. 1	195.9705144x	Illumina HiSeq	short	animal_short	A_short	8667	3.94	2020-07-16	Dione vanillae vanillae	390746361	8.59	Scaffold	2795693	Harvard University
GCA_018246415.1	animal	SPAdes v. 3.13	1.92x	Illumina HiSeq 2500	short	animal_short	A_short	2309	3.36	2021-05-03	Dione vanillae vanillae	576973008	8.76	Contig	2795693	Florida Museum of Natural History
GCA_003713285.1	animal	AllPaths v. 52488	150x	Illumina	short	animal_short	A_short	241639	5.38	2018-11-06	Diphyllodes magnificus	1065979660	9.03	Scaffold	28716	University of Vienna
GCA_014805445.1	animal	SPAdes v. 3.13.0	39x	Illumina NextSeq	short	animal_short	A_short	9491	3.98	2020-09-30	Diplogasteroides magnus	214223048	8.33	Scaffold	560213	Indiana University
GCA_002207785.1	animal	Celera Assembler v. 7.0	50x	Illumina Miseq; 454 GS FLX; ABI 3730	short	animal_short	A_short	487148	5.69	2017-06-12	Diploscapter coronatus	170470382	8.23	Scaffold	288516	NIG
GCA_000151885.2	animal	AllPaths LG v. 41070; Atlas Link v. 2.0; Atlas GapFill v. 2.0	181.0x Illumina; 2.5x Sanger	Illumina; Sanger dideoxy sequencing	short	animal_short	A_short	48087	4.68	2014-12-12	Dipodomys ordii	2236368823	9.35	Scaffold	10020	Baylor College of Medicine
GCA_004024685.1	animal	DISCOVAR de novo v. discovardenovo-52488	59.2x	Illumina HiSeq	short	animal_short	A_short	30710	4.49	2019-01-15	Dipodomys stephensi	2346418196	9.37	Scaffold	323379	Broad Institute
GCA_001077395.1	animal	N/A	N/A	N/A	short	animal_short	A_short	15147	4.18	2013-08-23	Dirofilaria immitis	84888114	7.93	Contig	6287	EDINBURGH
GCA_001186385.1	animal	AllPathsLG v. FEB-2013	104.0x	Illumina HiSeq	short	animal_short	A_short	13141	4.12	2015-07-23	Diuraphis noxia	395057805	8.6	Scaffold	143948	USDA-ARS, Stillwater, Oklahoma
GCA_001465515.1	animal	SOAPdenovo v. AUG-2013	44.8x	Illumina HiSeq; IonTorrent; 454	short	animal_short	A_short	5727	3.76	2015-12-14	Diuraphis noxia	399654885	8.6	Contig	143948	University of Stellenbosch
GCA_018250115.1	animal	SPAdes v. 3.13	1.35x	HiSeq X Ten	short	animal_short	A_short	3835	3.58	2021-05-03	Doberes anticus	404243238	8.61	Contig	354903	Florida Museum of Natural History
GCA_018492975.1	animal	SPAdes v. 3.12.0	10.0x	Illumina HiSeq	short	animal_short	A_short	1083	3.03	2021-05-25	Dolichomitus sp. PSUC_FEM 10030005	244358179	8.39	Scaffold	2724454	The University of Georgia
GCA_004027295.1	animal	DISCOVAR de novo v. discovardenovo-52488	30.8x	Illumina HiSeq	short	animal_short	A_short	27983	4.45	2019-01-16	Dolichotis patagonum	3289614431	9.52	Scaffold	29091	Broad Institute
GCA_013397315.1	animal	SOAPdenovo v. 2.04	49x	Illumina HiSeq	short	animal_short	A_short	64871	4.81	2020-07-10	Donacobius atricapilla	1054188209	9.02	Scaffold	237420	B10K Consortium
GCA_016106625.1	animal	Platanus v. 1.2.4	200.0x	Illumina NovaSeq	short	animal_short	A_short	4083	3.61	2020-12-17	Dracogyra subfuscus	1161245404	9.06	Scaffold	2038759	Hong Kong University of Science and Technology
GCA_007657795.1	animal	Platanus v. 1.2.4; Redundans v. 0.13a	92.0x	Illumina HiSeq	short	animal_short	A_short	45905	4.66	2019-07-30	Dreissena rostriformis	1241703712	9.09	Scaffold	205083	University of Vienna
GCA_018251635.1	animal	SPAdes v. 3.13	1.19x	HiSeq X Ten	short	animal_short	A_short	940	2.97	2021-05-03	Drephalys kidonoi	357111686	8.55	Contig	354907	Florida Museum of Natural History
GCA_003342905.1	animal	AllPaths v. 50191	64.8x	Illumina HiSeq	short	animal_short	A_short	172131	5.24	2018-07-26	Dromaius novaehollandiae	1192237364	9.08	Scaffold	8790	Harvard University
GCA_013396795.1	animal	AllPaths-LG v. 52488	71x	Illumina HiSeq	short	animal_short	A_short	86977	4.94	2020-07-10	Dromaius novaehollandiae	1200670988	9.08	Scaffold	8790	B10K Consortium
GCA_013398915.1	animal	SOAPdenovo v. 2.04	44x	Illumina HiSeq	short	animal_short	A_short	40991	4.61	2020-07-10	Dromas ardeola	1192853411	9.08	Scaffold	458190	B10K Consortium
GCA_016746445.1	animal	Platanus v. 1.2.4	73.0x	Illumina HiSeq2500	short	animal_short	A_short	12516	4.1	2021-01-25	Drosophila albomicans	146749603	8.17	Scaffold	7291	University of Mysore
GCA_001014995.1	animal	SOAPdenovo v. 1.05	19.9x	Illumina	short	animal_short	A_short	7241	3.86	2015-05-29	Drosophila albomicans	149768605	8.18	Scaffold	7291	UC Berkeley
GCA_000298335.1	animal	SOAPdenovo v. 1.04	100.0x	Illumina GAII	short	animal_short	A_short	3826	3.58	2012-09-19	Drosophila albomicans	253560284	8.4	Scaffold	7291	Kunming Institute of Zoology, Chinese Academy of Sciences
GCA_001245395.1	animal	N/A	60x	N/A	short	animal_short	A_short	14333	4.16	2015-10-02	Drosophila americana	163286826	8.21	Scaffold	40366	IBMC
GCA_001245305.1	animal	N/A	30x	N/A	short	animal_short	A_short	9249	3.97	2015-10-02	Drosophila americana	166080438	8.22	Scaffold	40366	IBMC
GCA_000005115.1	animal	N/A	8.9x	N/A	short	animal_short	A_short	95247	4.98	2006-06-30	Drosophila ananassae	230993012	8.36	Scaffold	7217	Agencourt Bioscience Corporation
GCA_018905855.1	animal	ABySS v. 2.2.3	20x	Illumina HiSeq	short	animal_short	A_short	25829	4.41	2021-06-16	Drosophila anomelani	137208091	8.14	Scaffold	2793621	University of Montana
GCA_001654025.1	animal	AllPaths v. R48777	52.0x	Illumina HiSeq	short	animal_short	A_short	15132	4.18	2016-05-09	Drosophila arizonae	141386800	8.15	Scaffold	7263	Biotechnology Institute of UNAM
GCA_008042795.1	animal	MaSuRCA v. 3.2.2	28x	Illumina HiSeq	short	animal_short	A_short	77794	4.89	2019-08-21	Drosophila asahinai	189050820	8.28	Scaffold	154832	University of California, Berkeley
GCA_003185025.1	animal	SOAPdenovo v. 2011	30.0x	Illumina	short	animal_short	A_short	13848	4.14	2018-06-08	Drosophila athabasca	130277606	8.11	Chromosome	7248	UC Berkeley
GCA_008042615.1	animal	MaSuRCA v. 3.2.2	39x	Illumina HiSeq	short	animal_short	A_short	47547	4.68	2019-08-21	Drosophila auraria	197420731	8.3	Scaffold	47315	University of California, Berkeley
GCA_018905815.1	animal	ABySS v. 2.2.3	20x	Illumina HiSeq	short	animal_short	A_short	8652	3.94	2021-06-16	Drosophila auraria	156061501	8.19	Scaffold	47315	University of Montana
GCA_018874715.1	animal	ABySS v. 2.2.3	20x	Illumina HiSeq	short	animal_short	A_short	6898	3.84	2021-06-14	Drosophila auraria	196547983	8.29	Scaffold	47315	University of Montana
GCA_018874775.1	animal	ABySS v. 2.2.3	20x	Illumina HiSeq	short	animal_short	A_short	6021	3.78	2021-06-14	Drosophila auraria	161783169	8.21	Scaffold	47315	University of Montana
GCA_018874695.1	animal	ABySS v. 2.2.3	20x	Illumina HiSeq	short	animal_short	A_short	3205	3.51	2021-06-14	Drosophila auraria	150759401	8.18	Scaffold	47315	University of Montana
GCA_018874675.1	animal	ABySS v. 2.2.3	20x	Illumina HiSeq	short	animal_short	A_short	9903	4	2021-06-14	Drosophila baimaii	175823710	8.25	Scaffold	137353	University of Montana
GCA_008044335.1	animal	MaSuRCA v. 3.2.2	59x	Illumina HiSeq	short	animal_short	A_short	36923	4.57	2019-08-21	Drosophila bakoue	187248584	8.27	Scaffold	30018	University of California, Berkeley
GCA_018874595.1	animal	ABySS v. 2.2.3	20x	Illumina HiSeq	short	animal_short	A_short	3025	3.48	2021-06-14	Drosophila barbarae	113181336	8.05	Scaffold	137354	University of Montana
GCA_000233415.2	animal	Celera Assembler v. 6.1; BWA v. 0.6.0; Samtools v. 0.1.14; GATK v. 1.1-9; Indel_call_and_upgrade.pl v. 1.0	186.9x	Illumina; 454	short	animal_short	A_short	474639	5.68	2013-03-04	Drosophila biarmipes	169378599	8.23	Scaffold	125945	Baylor College of Medicine
GCA_002222855.1	animal	CLC Genomics Workbench v. 6.0	43.0x	Illumina NextSeq 500	short	animal_short	A_short	8758	3.94	2017-07-20	Drosophila biarmipes	141896415	8.15	Scaffold	125945	Jaypee Institute of Information Technology
GCA_000236285.2	animal	Celera Assembler v. 6.1; BWA v. 0.6.0; Samtools v. 0.1.14; GATK v. 1.1-9; Indel_calland_upgrade.pl v. 1.0	266.3x	454; Illumina	short	animal_short	A_short	149088	5.17	2013-03-04	Drosophila bipectinata	167263958	8.22	Scaffold	42026	Baylor College of Medicine
GCA_002222825.1	animal	CLC Genomics Workbench v. 6.0	47.0x	Illumina NextSeq 500	short	animal_short	A_short	3968	3.6	2017-07-20	Drosophila bipectinata	120630095	8.08	Scaffold	42026	Jaypee Institute of Information Technology
GCA_008042755.1	animal	MaSuRCA v. 3.2.2	36x	Illumina HiSeq	short	animal_short	A_short	209731	5.32	2019-08-21	Drosophila birchii	156593892	8.19	Scaffold	46829	University of California, Berkeley
GCA_008042715.1	animal	MaSuRCA v. 3.2.2	41x	Illumina HiSeq	short	animal_short	A_short	73461	4.87	2019-08-21	Drosophila bocki	151202254	8.18	Scaffold	103765	University of California, Berkeley
GCA_018905835.1	animal	ABySS v. 2.2.3	20x	Illumina HiSeq	short	animal_short	A_short	38875	4.59	2021-06-16	Drosophila bocki	139174535	8.14	Scaffold	103765	University of Montana
GCA_018905785.1	animal	ABySS v. 2.2.3	20x	Illumina HiSeq	short	animal_short	A_short	9742	3.99	2021-06-16	Drosophila bocqueti	134382429	8.13	Scaffold	74549	University of Montana
GCA_008042815.1	animal	MaSuRCA v. 3.2.2	33x	Illumina HiSeq	short	animal_short	A_short	106114	5.03	2019-08-21	Drosophila bunnanda	151823105	8.18	Scaffold	244254	University of California, Berkeley
GCA_008042655.1	animal	MaSuRCA v. 3.2.2	45x	Illumina HiSeq	short	animal_short	A_short	31415	4.5	2019-08-21	Drosophila burlai	175666184	8.24	Scaffold	137355	University of California, Berkeley
GCA_018905735.1	animal	ABySS v. 2.2.3	20x	Illumina HiSeq	short	animal_short	A_short	17963	4.25	2021-06-16	Drosophila burlai	140006010	8.15	Scaffold	137355	University of Montana
GCA_001277935.1	animal	ALLPATHs-LG r44206	172.9	Illumina	short	animal_short	A_short	157428	5.2	2015-09-02	Drosophila busckii	135748557	8.13	Chromosome	30019	University of California, Berkeley
GCA_001014355.1	animal	SOAPdenovo v. 1.05	64.0x	Illumina	short	animal_short	A_short	15578	4.19	2015-05-28	Drosophila busckii	113095133	8.05	Scaffold	30019	UC Berkeley
GCA_018905695.1	animal	ABySS v. 2.2.3	20x	Illumina HiSeq	short	animal_short	A_short	12625	4.1	2021-06-16	Drosophila chauvacae	133641973	8.13	Scaffold	154833	University of Montana
GCA_018874655.1	animal	ABySS v. 2.2.3	20x	Illumina HiSeq	short	animal_short	A_short	2263	3.35	2021-06-14	Drosophila diplacantha	117734998	8.07	Scaffold	61426	University of Montana
GCA_000224195.2	animal	Celera Assembler v. 6.1; BWA v. 0.6.0; Samtools v. 0.1.14; GATKv. 1.1-9; Indel_call_and_upgrade.pl v. 1.0	204.9x	454; Illumina	short	animal_short	A_short	212818	5.33	2013-03-04	Drosophila elegans	171267669	8.23	Scaffold	30023	Baylor College of Medicine
GCA_011057505.1	animal	Custom scripts v. December 2016	20.0x	Illumina HiSeq	short	animal_short	A_short	25164	4.4	2020-03-05	Drosophila elegans	294667071	8.47	Chromosome	30023	University of Michigan
GCA_000005135.1	animal	N/A	10.6x	N/A	short	animal_short	A_short	453616	5.66	2006-07-12	Drosophila erecta	152712140	8.18	Scaffold	7220	Agencourt Bioscience Corporation
GCA_000236325.2	animal	Celera Assembler v. 6.1; BWA v. 0.6.0; Samtools v. 0.1.14; GATK v. 1.1-9; Indel_call_and_upgrade.pl v. 1.0	218.1x	454; Illumina	short	animal_short	A_short	224458	5.35	2013-03-04	Drosophila eugracilis	156942009	8.2	Scaffold	29029	The modENCODE Project
GCA_018874535.1	animal	ABySS v. 2.2.3	20x	Illumina HiSeq	short	animal_short	A_short	3046	3.48	2021-06-14	Drosophila fengkainensis	158250599	8.2	Scaffold	1084936	University of Montana
GCA_000220665.2	animal	Celera Assembler v. 6.1; BWA v. 0.6.0; Samtools v. 0.1.14; GATK v. 1.1-9; Indel_call_and_upgrade.pl v. 1.0	208.7x	454; Illumina	short	animal_short	A_short	275894	5.44	2013-03-04	Drosophila ficusphila	152439475	8.18	Scaffold	30025	Baylor College of Medicine
GCA_018874515.1	animal	ABySS v. 2.2.3	20x	Illumina HiSeq	short	animal_short	A_short	2233	3.35	2021-06-14	Drosophila greeni	112789423	8.05	Scaffold	114631	University of Montana
GCA_000005155.1	animal	N/A	7.9x	N/A	short	animal_short	A_short	91192	4.96	2006-06-30	Drosophila grimshawi	200467819	8.3	Scaffold	7222	Agencourt Bioscience Corporation
GCA_011057485.1	animal	Custom scripts v. December 2016	20.0x	Illumina HiSeq	short	animal_short	A_short	2852	3.46	2020-03-02	Drosophila gunungcola	168095110	8.23	Scaffold	103775	University of Michigan
GCA_008042695.1	animal	MaSuRCA v. 3.2.2	32x	Illumina HiSeq	short	animal_short	A_short	84243	4.93	2019-08-21	Drosophila jambulina	163991206	8.21	Scaffold	111875	University of California, Berkeley
GCA_008042475.1	animal	MaSuRCA v. 3.2.2	38x	Illumina HiSeq	short	animal_short	A_short	348318	5.54	2019-08-21	Drosophila kanapiae	152203088	8.18	Scaffold	137072	University of California, Berkeley
GCA_000224215.2	animal	Celera Assembler v. 6.1; BWA v. 0.6.0; Samtools v. 0.1.14; GATK v. 1.1-9; Indel_call_and_upgrade.pl v. 1.0	181.7x	454; Illumina	short	animal_short	A_short	209056	5.32	2013-03-04	Drosophila kikkawai	164292578	8.22	Scaffold	30033	Baylor College of Medicine
GCA_004143845.1	animal	IDBA v. 1.1.2	47.9x	Illumina	short	animal_short	A_short	144683	5.16	2019-02-06	Drosophila lacertosa	154130906	8.19	Scaffold	119604	Rutgers University
GCA_004143865.1	animal	IDBA v. 1.1.2	45.6x	Illumina	short	animal_short	A_short	76210	4.88	2019-02-06	Drosophila lacertosa	164709851	8.22	Scaffold	119604	Rutgers University
GCA_008044355.1	animal	MaSuRCA v. 3.2.2	25x	Illumina HiSeq	short	animal_short	A_short	66522	4.82	2019-08-21	Drosophila lacteicornis	182681050	8.26	Scaffold	67531	University of California, Berkeley
GCA_008042735.1	animal	MaSuRCA v. 3.2.2	37x	Illumina HiSeq	short	animal_short	A_short	24887	4.4	2019-08-21	Drosophila leontia	164601511	8.22	Scaffold	109356	University of California, Berkeley
GCA_018905715.1	animal	ABySS v. 2.2.3	20x	Illumina HiSeq	short	animal_short	A_short	12231	4.09	2021-06-16	Drosophila lini	133806944	8.13	Scaffold	74550	University of Montana
GCA_018874475.1	animal	ABySS v. 2.2.3	20x	Illumina HiSeq	short	animal_short	A_short	4402	3.64	2021-06-14	Drosophila malagassya	143663510	8.16	Scaffold	30035	University of Montana
GCA_008042485.1	animal	MaSuRCA v. 3.2.2	34x	Illumina HiSeq	short	animal_short	A_short	131064	5.12	2019-08-21	Drosophila mayri	167807061	8.22	Scaffold	137074	University of California, Berkeley
GCA_004143765.1	animal	IDBA v. 1.1.2	28.0x	Illumina	short	animal_short	A_short	18202	4.26	2019-02-06	Drosophila melanica	149951920	8.18	Scaffold	7252	Rutgers University
GCA_004143785.1	animal	IDBA v. 1.1.2	47.6x	Illumina	short	animal_short	A_short	4562	3.66	2019-02-06	Drosophila melanica	174880844	8.24	Scaffold	7252	Rutgers University
GCA_000001215.4	animal	N/A	N/A	N/A	short	animal_short	A_short	21485538	7.33	2014-08-01	Drosophila melanogaster	143706478	8.16	Chromosome	7227	The FlyBase Consortium/Berkeley Drosophila Genome Project/Celera Genomics
GCA_000705575.1	animal	Celera Assembler v. 8.0	21.0x	Illumina TruSeq synthetic long-reads	short	animal_short	A_short	109246	5.04	2014-06-12	Drosophila melanogaster	153282145	8.19	Contig	7227	Stanford University
GCA_001014345.1	animal	SOAPdenovo v. 1.05	31.0x	Illumina	short	animal_short	A_short	12465	4.1	2015-05-28	Drosophila melanogaster	117810628	8.07	Scaffold	7227	UC Berkeley
GCA_009869825.1	animal	Velvet v. March-2016	40.0x	Illumina HiSeq	short	animal_short	A_short	3776	3.58	2020-01-14	Drosophila melanogaster	118119443	8.07	Scaffold	7227	Jaypee Institute of Information Technology
GCA_004143825.1	animal	IDBA v. 1.1.2	48.1x	Illumina	short	animal_short	A_short	49440	4.69	2019-02-06	Drosophila micromelanica	156838486	8.2	Scaffold	189258	Rutgers University
GCA_004143905.1	animal	IDBA v. 1.1.2	33.7x	Illumina	short	animal_short	A_short	31732	4.5	2019-02-06	Drosophila micromelanica	146387375	8.17	Scaffold	189258	Rutgers University
GCA_000269505.2	animal	Newbler v. 2.6	95.0x	Illumina HiSeq; 454	short	animal_short	A_short	77651	4.89	2013-04-19	Drosophila miranda	136728780	8.14	Chromosome	7229	University of California, Berkeley
GCA_001014365.1	animal	SOAPdenovo v. 1.05	13.9x	Illumina	short	animal_short	A_short	12439	4.09	2015-05-28	Drosophila miranda	131486098	8.12	Scaffold	7229	UC Berkeley
GCA_000005175.1	animal	N/A	8.2x	N/A	short	animal_short	A_short	121517	5.08	2006-06-30	Drosophila mojavensis	193826310	8.29	Scaffold	7230	Agencourt Bioscience Corporation
GCA_003086615.1	animal	CLC NGS Cell v. May-2012	40.0x	Illumina HiSeq; Illumina MiSeq	short	animal_short	A_short	6978	3.84	2018-05-02	Drosophila montana	183585048	8.26	Scaffold	40370	University of St. Andrews
GCA_019969175.1	animal	Platanus v. 1.2.4; SSPACE-Standard v. 3.0; GapFiller v. 1.1.0	70.5x	Illumina HiSeq	short	animal_short	A_short	56216	4.75	2021-09-14	Drosophila nasuta	145165076	8.16	Scaffold	42062	University of Mysore
GCA_018153855.1	animal	Platanus v. 1.2.4; SSPACE-Standard v. 3.0; GapFiller v. 1.1.0	70.0x	Illumina HiSeq	short	animal_short	A_short	54444	4.74	2021-04-28	Drosophila nasuta	144991098	8.16	Scaffold	42062	University of Mysore
GCA_018142975.1	animal	Platanus v. 1.2.4; SSPACE-Standard v. 3.0; GapFiller v. 1.1.0	70.0x	Illumina HiSeq	short	animal_short	A_short	17606	4.25	2021-04-26	Drosophila nasuta	145490542	8.16	Scaffold	42062	University of Mysore
GCA_018144315.1	animal	Platanus v. 1.2.4; SSPACE-Standard v. 3.0; GapFiller v. 1.1.0	71.1x	Illumina HiSeq	short	animal_short	A_short	17551	4.24	2021-04-26	Drosophila nasuta	139427840	8.14	Scaffold	42062	University of Mysore
GCA_002222885.1	animal	CLC Genomics Workbench v. 6.0	55.0x	Illumina NextSeq 500	short	animal_short	A_short	3966	3.6	2017-07-20	Drosophila nasuta	137224182	8.14	Scaffold	42062	Jaypee Institute of Information Technology
GCA_001654015.2	animal	SPAdes v. 11.1	81.0x	Illumina HiSeq	short	animal_short	A_short	26679	4.43	2019-03-18	Drosophila navojoa	147357603	8.17	Scaffold	7232	Biotechnology Institute of UNAM
GCA_005889595.1	animal	Velvet v. 1.2.10	56.0x	Illumina HiSeq	short	animal_short	A_short	3670	3.56	2019-05-29	Drosophila neonasuta	131273702	8.12	Scaffold	154130	Jaypee Institute of Information Technology
GCA_004149445.1	animal	IDBA v. 1.1.2	28.9x	Illumina	short	animal_short	A_short	60665	4.78	2019-02-06	Drosophila nigromelanica	162543777	8.21	Scaffold	499227	Rutgers University
GCA_004149465.1	animal	IDBA v. 1.1.2	28.4x	Illumina	short	animal_short	A_short	15732	4.2	2019-02-06	Drosophila nigromelanica	155317739	8.19	Scaffold	499227	Rutgers University
GCA_008042635.1	animal	MaSuRCA v. 3.2.2	40x	Illumina HiSeq	short	animal_short	A_short	28823	4.46	2019-08-21	Drosophila nikananu	190505469	8.28	Scaffold	73157	University of California, Berkeley
GCA_002217835.1	animal	ALLPATHS-LG v. 50927	425x	HiSeq2000	short	animal_short	A_short	114814	5.06	2017-07-01	Drosophila obscura	181868570	8.26	Scaffold	7282	Laboratory for DNA Data Anaysis, Center for Information Biology, National Institute of Genetics
GCA_018904815.1	animal	ABySS v. 2.2.3	20x	Illumina HiSeq	short	animal_short	A_short	26281	4.42	2021-06-16	Drosophila ogumai	134345277	8.13	Scaffold	307244	University of Montana
GCA_018905755.1	animal	ABySS v. 2.2.3	20x	Illumina HiSeq	short	animal_short	A_short	5908	3.77	2021-06-16	Drosophila ohnishii	133626863	8.13	Scaffold	307242	University of Montana
GCA_018904745.1	animal	ABySS v. 2.2.3	20x	Illumina HiSeq	short	animal_short	A_short	8616	3.94	2021-06-16	Drosophila orosa	142361551	8.15	Scaffold	137076	University of Montana
GCA_018904695.1	animal	ABySS v. 2.2.3	20x	Illumina HiSeq	short	animal_short	A_short	11313	4.05	2021-06-16	Drosophila parvula	143573646	8.16	Scaffold	137077	University of Montana
GCA_008042775.1	animal	MaSuRCA v. 3.2.2	22x	Illumina HiSeq	short	animal_short	A_short	93696	4.97	2019-08-21	Drosophila pectinifera	149209000	8.17	Scaffold	359927	University of California, Berkeley
GCA_000005195.1	animal	N/A	4.1x	N/A	short	animal_short	A_short	20311	4.31	2006-04-18	Drosophila persimilis	188374079	8.28	Scaffold	7234	Broad Institute
GCA_001014495.1	animal	SOAPdenovo v. 1.05	44.0x	Illumina	short	animal_short	A_short	5275	3.72	2015-05-28	Drosophila pseudoobscura	119047972	8.08	Scaffold	7237	UC Berkeley
GCA_000149495.1	animal	N/A	N/A	N/A	short	animal_short	A_short	46881	4.67	2004-12-06	Drosophila pseudoobscura pseudoobscura	164365884	8.22	Scaffold	46245	TIGR
GCA_008042585.1	animal	MaSuRCA v. 3.2.2	47x	Illumina HiSeq	short	animal_short	A_short	72339	4.86	2019-08-21	Drosophila punjabiensis	192339030	8.28	Scaffold	60717	University of California, Berkeley
GCA_000236305.2	animal	Celera Assembler v. 6.1; BWA v. 0.6.0; Samtools v. 0.1.14; GATK v. 1.1-9; Indel_call_and_upgrade.pl v. 1.0	214.5x	454; Illumina GAIIx	short	animal_short	A_short	19484	4.29	2013-02-22	Drosophila rhopaloa	197375704	8.3	Scaffold	1041015	The modENCODE Project
GCA_004143805.1	animal	IDBA v. 1.1.2	30.8x	Illumina	short	animal_short	A_short	18538	4.27	2019-02-06	Drosophila robusta	179073841	8.25	Scaffold	7257	Rutgers University
GCA_004143875.1	animal	IDBA v. 1.1.2	27.3x	Illumina	short	animal_short	A_short	3141	3.5	2019-02-06	Drosophila robusta	179543486	8.25	Scaffold	7257	Rutgers University
GCA_008044435.1	animal	MaSuRCA v. 3.2.2	29x	Illumina HiSeq	short	animal_short	A_short	57257	4.76	2019-08-21	Drosophila rufa	186167886	8.27	Scaffold	67533	University of California, Berkeley
GCA_000005215.1	animal	CAF1	4.9x	Sanger	short	animal_short	A_short	42955	4.63	2006-04-18	Drosophila sechellia	166577145	8.22	Scaffold	7238	Broad Institute
GCA_008042675.1	animal	MaSuRCA v. 3.2.2	38x	Illumina HiSeq	short	animal_short	A_short	83310	4.92	2019-08-21	Drosophila seguyi	178856532	8.25	Scaffold	73917	University of California, Berkeley
GCA_008042835.1	animal	MaSuRCA v. 3.2.2	31x	Illumina HiSeq	short	animal_short	A_short	66278	4.82	2019-08-21	Drosophila serrata	159679625	8.2	Scaffold	7274	University of California, Berkeley
GCA_000754195.3	animal	Velvet v. 1.1.04	75.0x	Illumina; Sanger	short	animal_short	A_short	451931	5.66	2014-09-19	Drosophila simulans	124948802	8.1	Chromosome	7240	Princeton University
GCA_000820565.1	animal	CLC NGS Cell v. 5.0.1	180.0x	Illumina HiSeq	short	animal_short	A_short	117617	5.07	2014-06-10	Drosophila simulans	121252217	8.08	Chromosome	7240	Vetmeduni
GCA_000259055.1	animal	N/A	N/A	N/A	short	animal_short	A_short	15135	4.18	2006-11-02	Drosophila simulans	137828247	8.14	Chromosome	7240	Washington University School of Medicine, Genome Sequencing Center
GCA_000259045.1	animal	N/A	N/A	N/A	short	animal_short	A_short	7067	3.85	2006-08-18	Drosophila simulans	141125704	8.15	Chromosome	7240	The Drosophila simulans Sequencing Consortium
GCA_000180855.1	animal	N/A	1x	N/A	short	animal_short	A_short	2223	3.35	2006-08-18	Drosophila simulans	85059129	7.93	Contig	7240	Washington University School of Medicine, Genome Sequencing Center
GCA_000180955.1	animal	N/A	1x	N/A	short	animal_short	A_short	2196	3.34	2006-08-18	Drosophila simulans	104910145	8.02	Scaffold	7240	Washington University School of Medicine, Genome Sequencing Center
GCA_000180875.1	animal	N/A	1x	N/A	short	animal_short	A_short	2039	3.31	2006-08-18	Drosophila simulans	84749630	7.93	Contig	7240	Washington University School of Medicine, Genome Sequencing Center
GCA_000180935.1	animal	N/A	1x	N/A	short	animal_short	A_short	1723	3.24	2006-08-18	Drosophila simulans	78512494	7.89	Scaffold	7240	Washington University School of Medicine, Genome Sequencing Center
GCA_000180975.1	animal	N/A	1x	N/A	short	animal_short	A_short	1622	3.21	2006-08-18	Drosophila simulans	91034908	7.96	Contig	7240	Washington University School of Medicine, Genome Sequencing Center
GCA_000180915.1	animal	N/A	1x	N/A	short	animal_short	A_short	1351	3.13	2006-08-18	Drosophila simulans	65035605	7.81	Contig	7240	Washington University School of Medicine, Genome Sequencing Center
GCA_002749795.1	animal	SOAPdenovo v. 2-63mer	37.0x	Illumina HiSeq	short	animal_short	A_short	23296	4.37	2017-11-03	Drosophila subobscura	117291146	8.07	Scaffold	7241	Faculdade de Ciencias, Universidade de Lisboa
GCA_000472105.1	animal	SOAPdenovo v. 2	195x	Illumina GA IIx	short	animal_short	A_short	24954	4.4	2013-09-30	Drosophila suzukii	232923092	8.37	Scaffold	28584	BGI
GCA_000326985.1	animal	N/A	N/A	N/A	short	animal_short	A_short	4545	3.66	2012-09-10	Drosophila suzukii	171590470	8.23	Contig	28584	CRI-FEM
GCA_000224235.2	animal	Celera Assembler v. 6.1; BWA v. 0.6.0; Samtools v. 0.1.14; GATK v. 1.1-9; Indel_call_and_upgrade.pl v. 1.0	242.1x	454; Illumina GAIIx	short	animal_short	A_short	126259	5.1	2013-03-04	Drosophila takahashii	182106768	8.26	Scaffold	29030	Baylor College of Medicine
GCA_002223445.1	animal	CLC Genomics Workbench v. 6.0	37.0x	Illumina NextSeq 500	short	animal_short	A_short	2805	3.45	2017-07-20	Drosophila takahashii	124362062	8.09	Scaffold	29030	Jaypee Institute of Information Technology
GCA_008042535.1	animal	MaSuRCA v. 3.2.2	40x	Illumina HiSeq	short	animal_short	A_short	55635	4.75	2019-08-21	Drosophila tani	180972673	8.26	Scaffold	137070	University of California, Berkeley
GCA_018874455.1	animal	ABySS v. 2.2.3	20x	Illumina HiSeq	short	animal_short	A_short	5038	3.7	2021-06-14	Drosophila trapezifrons	151600198	8.18	Scaffold	94110	University of Montana
GCA_008044375.1	animal	MaSuRCA v. 3.2.2	28x	Illumina HiSeq	short	animal_short	A_short	20733	4.32	2019-08-21	Drosophila triauraria	197369186	8.3	Scaffold	67534	University of California, Berkeley
GCA_018904715.1	animal	ABySS v. 2.2.3	20x	Illumina HiSeq	short	animal_short	A_short	10439	4.02	2021-06-16	Drosophila triauraria	161670540	8.21	Scaffold	67534	University of Montana
GCA_018874435.1	animal	ABySS v. 2.2.3	20x	Illumina HiSeq	short	animal_short	A_short	7957	3.9	2021-06-14	Drosophila triauraria	164977290	8.22	Scaffold	67534	University of Montana
GCA_018874415.1	animal	ABySS v. 2.2.3	20x	Illumina HiSeq	short	animal_short	A_short	7900	3.9	2021-06-14	Drosophila triauraria	165485766	8.22	Scaffold	67534	University of Montana
GCA_018874315.1	animal	ABySS v. 2.2.3	20x	Illumina HiSeq	short	animal_short	A_short	7537	3.88	2021-06-14	Drosophila triauraria	163945578	8.21	Scaffold	67534	University of Montana
GCA_018874375.1	animal	ABySS v. 2.2.3	20x	Illumina HiSeq	short	animal_short	A_short	6724	3.83	2021-06-14	Drosophila triauraria	170028100	8.23	Scaffold	67534	University of Montana
GCA_018874385.1	animal	ABySS v. 2.2.3	20x	Illumina HiSeq	short	animal_short	A_short	4508	3.65	2021-06-14	Drosophila triauraria	157499634	8.2	Scaffold	67534	University of Montana
GCA_008042515.1	animal	MaSuRCA v. 3.2.2	51x	Illumina HiSeq	short	animal_short	A_short	101914	5.01	2019-08-21	Drosophila truncata	167897087	8.23	Scaffold	137078	University of California, Berkeley
GCA_018904565.1	animal	ABySS v. 2.2.3	20x	Illumina HiSeq	short	animal_short	A_short	22791	4.36	2021-06-16	Drosophila tsacasi	144985661	8.16	Scaffold	34677	University of Montana
GCA_018874355.1	animal	ABySS v. 2.2.3	20x	Illumina HiSeq	short	animal_short	A_short	5803	3.76	2021-06-14	Drosophila tsacasi	152543408	8.18	Scaffold	34677	University of Montana
GCA_018874335.1	animal	ABySS v. 2.2.3	20x	Illumina HiSeq	short	animal_short	A_short	2935	3.47	2021-06-14	Drosophila tsacasi	119609603	8.08	Scaffold	34677	University of Montana
GCA_000005245.1	animal	N/A	8x	N/A	short	animal_short	A_short	120091	5.08	2006-07-12	Drosophila virilis	206026697	8.31	Scaffold	7244	Agencourt Bioscience Corporation
GCA_008042555.1	animal	MaSuRCA v. 3.2.2	29x	Illumina HiSeq	short	animal_short	A_short	70792	4.85	2019-08-21	Drosophila vulcana	187578810	8.27	Scaffold	132243	University of California, Berkeley
GCA_008042575.1	animal	MaSuRCA v. 3.2.2	38x	Illumina HiSeq	short	animal_short	A_short	32759	4.52	2019-08-21	Drosophila watanabei	196825890	8.29	Scaffold	94109	University of California, Berkeley
GCA_000005925.1	animal	N/A	8.4x	N/A	short	animal_short	A_short	180217	5.26	2006-08-03	Drosophila willistoni	235516348	8.37	Scaffold	7260	J. Craig Venter Institute
GCA_000005975.1	animal	N/A	9x	Sanger	short	animal_short	A_short	115562	5.06	2006-06-27	Drosophila yakuba	165693946	8.22	Chromosome	7245	FlyBase
GCA_018247695.1	animal	SPAdes v. 3.13	2.62x	Illumina HiSeq 2500	short	animal_short	A_short	5130	3.71	2021-05-03	Dryas iulia iulia	784554863	8.89	Contig	2576678	Florida Museum of Natural History
GCA_013400955.1	animal	SOAPdenovo v. 2.04	48x	Illumina HiSeq	short	animal_short	A_short	79910	4.9	2020-07-10	Drymodes brunneopygia	1058966521	9.02	Scaffold	626378	B10K Consortium
GCA_000699005.1	animal	SOAPdenovo v. 1.6	105x	Illumina HiSeq	short	animal_short	A_short	24809	4.39	2014-06-06	Dryobates pubescens	1167323935	9.07	Scaffold	118200	BGI
GCA_002236955.1	animal	Newbler v. 3	9.0x	Illumina HiSeq	short	animal_short	A_short	17257	4.24	2017-07-28	Dryococelus australis	3416447916	9.53	Contig	614101	Okinawa Institute of Science and Technology
GCA_013389985.1	animal	SOAPdenovo v. 2.04	42x	Illumina HiSeq	short	animal_short	A_short	29388	4.47	2020-07-06	Dryoscopus gambensis	992742094	9	Scaffold	85069	B10K Consortium
GCA_001272555.1	animal	SOAPdenovo v. 2.03	90.0x	Illumina HiSeq	short	animal_short	A_short	191865	5.28	2015-08-21	Dufourea novaeangliae	279505983	8.45	Scaffold	178035	BGI
GCA_001938525.1	animal	ABySS v. 1.92	30.0x	Illumina	short	animal_short	A_short	1166	3.07	2017-01-06	Dugesia japonica	854187087	8.93	Scaffold	6161	University of Oxford
GCA_015147995.1	animal	Genomic Workbench v. 20.02	64X	Illumina Novaseq6000	short	animal_short	A_short	19047	4.28	2020-08-31	Dugong dugon	2620890670	9.42	Scaffold	29137	Environmental Genomics Office, Center for Environmental Biology and Ecosystem Studies, National Institute for Environmental Studies
GCA_018247115.1	animal	SPAdes v. 3.13	0.91x	HiSeq X Ten	short	animal_short	A_short	1088	3.04	2021-05-03	Duroca duroca duroca	271871485	8.43	Contig	2233749	Florida Museum of Natural History
GCA_018902295.1	animal	SPAdes v. 3.12.0	29.0x	Illumina HiSeq	short	animal_short	A_short	3758	3.57	2021-06-16	Dusona sp. PSUC_FEM 10030013	241082464	8.38	Scaffold	2726099	The University of Georgia
GCA_018249995.1	animal	SPAdes v. 3.13	1.37x	HiSeq X Ten	short	animal_short	A_short	1206	3.08	2021-05-03	Dyscophellus porcius	411368901	8.61	Contig	354915	Florida Museum of Natural History
GCA_006491805.2	animal	HiRise assembler v. 2016	140.0x	Illumina HiSeq	short	animal_short	A_short	21954	4.34	2021-07-07	Dysdera silvatica	1365686336	9.14	Scaffold	477319	University Barcelona
GCA_018249015.1	animal	SPAdes v. 3.13	1.21x	HiSeq X Ten	short	animal_short	A_short	1141	3.06	2021-05-03	Eantis tosta	362547595	8.56	Contig	2201609	Florida Museum of Natural History
GCA_018250995.1	animal	SPAdes v. 3.13	1.2x	HiSeq X Ten	short	animal_short	A_short	729	2.86	2021-05-03	Ebrietas anacreon	360137139	8.56	Contig	354918	Florida Museum of Natural History
GCA_018252075.1	animal	SPAdes v. 3.13	0.96x	HiSeq X Ten	short	animal_short	A_short	623	2.79	2021-05-03	Eburuncus unifasciata	288772749	8.46	Contig	1909386	Florida Museum of Natural History
GCA_000524195.1	animal	Newbler v. 2.3	102x	454; Illumina	short	animal_short	A_short	42483	4.63	2014-01-28	Echinococcus granulosus	110837706	8.04	Scaffold	6210	Chinese National Human Genome Center at Shanghai
GCA_000469725.3	animal	N/A	150x	N/A	short	animal_short	A_short	11270870	7.05	2015-12-10	Echinococcus multilocularis	114963228	8.06	Scaffold	6211	WTSI
GCA_000313985.2	animal	ALLPATHS v. R37599; Dovetail HiC v. 22-Jul-2017	78x	Illumina HiSeq	short	animal_short	A_short	20425	4.31	2019-07-15	Echinops telfairi	2947103070	9.47	Scaffold	9371	Broad Institute
GCA_020341155.1	animal	All-paths LG v. 2015	250.0x	Illumina HiSeq; Illumina MiSeq	short	animal_short	A_short	220958	5.34	2021-10-07	Eciton burchellii	192453053	8.28	Scaffold	213866	Eciton burchellii genome consortium
GCA_011763535.1	animal	SPAdes v. 2020	120.0x	Illumina	short	animal_short	A_short	86912	4.94	2020-03-27	Eclectus roratus	1101365900	9.04	Scaffold	176024	IRIDIAN GENOMES
GCA_015104995.1	animal	Celera Assembler v. 8.3	12.71x	Illumina HiSeq 2500	short	animal_short	A_short	9729	3.99	2020-10-29	Ectodus descampsii	697273593	8.84	Scaffold	27743	"CICHLID~X"
GCA_015104925.1	animal	Celera Assembler v. 8.3	8.63x	Illumina HiSeq 2500	short	animal_short	A_short	7763	3.89	2020-10-29	Ectodus descampsii	667238878	8.82	Scaffold	27743	"CICHLID~X"
GCA_015112095.1	animal	Celera Assembler v. 8.3	8.48x	Illumina HiSeq 2500	short	animal_short	A_short	7755	3.89	2020-10-29	Ectodus sp. 'north'	681491488	8.83	Scaffold	1818571	"CICHLID~X"
GCA_015112055.1	animal	Celera Assembler v. 8.3	8.3x	Illumina HiSeq 2500	short	animal_short	A_short	7280	3.86	2020-10-29	Ectodus sp. 'north'	678686595	8.83	Scaffold	1818571	"CICHLID~X"
GCA_018251055.1	animal	SPAdes v. 3.13	1.25x	HiSeq X Ten	short	animal_short	A_short	1563	3.19	2021-05-03	Ectomis asine	374619435	8.57	Contig	2233685	Florida Museum of Natural History
GCA_018248775.1	animal	SPAdes v. 3.13	0.88x	HiSeq X Ten	short	animal_short	A_short	777	2.89	2021-05-03	Ectomis labriaris	263584206	8.42	Contig	2233687	Florida Museum of Natural History
GCA_018248795.1	animal	SPAdes v. 3.13	1.56x	HiSeq X Ten	short	animal_short	A_short	1677	3.22	2021-05-03	Ectomis octomaculata	466344074	8.67	Contig	2233690	Florida Museum of Natural History
GCA_018248715.1	animal	SPAdes v. 3.13	0.23x	HiSeq X Ten	short	animal_short	A_short	322	2.51	2021-05-03	Ectomis perniciosus	69363887	7.84	Contig	2233692	Florida Museum of Natural History
GCA_018248455.1	animal	SPAdes v. 3.13	0.89x	HiSeq X Ten	short	animal_short	A_short	570	2.76	2021-05-03	Ectomis pervivax	267220235	8.43	Contig	2233693	Florida Museum of Natural History
GCA_013397115.1	animal	SOAPdenovo v. 2.04	42x	Illumina HiSeq	short	animal_short	A_short	131175	5.12	2020-07-10	Edolisoma coerulescens	1042448157	9.02	Scaffold	2585810	B10K Consortium
GCA_000687185.1	animal	SOAPdenovo v. 1.6	74x	Illumina HiSeq	short	animal_short	A_short	29019	4.46	2014-05-09	Egretta garzetta	1206484573	9.08	Scaffold	188379	College of Medicine and Forensics, Xi'an Jiaotong University
GCA_000465285.1	animal	CLC NGS Cell v. 3.20.50819; SOAPdenovo v. 1.05	18.0x	Illumina HiSeq	short	animal_short	A_short	12668	4.1	2013-09-13	Eidolon helvum	1837754460	9.26	Scaffold	77214	School of Biological &amp; Chemical Sciences, Queen Mary University of London
GCA_020311275.1	animal	Supernova v. 2.1.1	55.34x	Illumina NovaSeq	short	animal_short	A_short	285064	5.45	2021-10-05	Eira barbara	2469724418	9.39	Scaffold	204263	Leibniz Institute for Zoo and Wildlife Research (IZW)
GCA_003999395.1	animal	CLCBio v. 9	314.8x	Illumina	short	animal_short	A_short	897	2.95	2019-01-04	Eisenia fetida	1471976452	9.17	Scaffold	6396	CSIR Insitute of Genomics and Integrative Biology
GCA_013398795.1	animal	AllPaths-LG v. 52488	65x	Illumina HiSeq	short	animal_short	A_short	43159	4.64	2020-07-10	Elachura formosa	1013707244	9.01	Scaffold	1463973	B10K Consortium
GCA_014849505.1	animal	SPAdes v. 3.10.1	17.0x	Illumina NextSeq	short	animal_short	A_short	849	2.93	2020-10-05	Elaeidobius kamerunicus	269635327	8.43	Scaffold	2663966	PT. Astra Agro Lestari Tbk
GCA_002443075.1	animal	SOAPdenovo v. 2.04	114x	Illumina HiSeq 2000	short	animal_short	A_short	59950	4.78	2017-10-04	Elaphurus davidianus	2584693296	9.41	Scaffold	43332	Nanjing Normal University
GCA_018245175.1	animal	SPAdes v. 3.13	1.2x	Illumina HiSeq X Ten	short	animal_short	A_short	2326	3.37	2021-05-03	Elbella theseus	358675752	8.55	Contig	2585872	Florida Museum of Natural History
GCA_003665695.2	animal	SSPACE v. DEC-2016	55.0x	Illumina; 454	short	animal_short	A_short	37141	4.57	2018-10-30	Electrophorus electricus	551880868	8.74	Scaffold	8005	University of Wisconsin Madison
GCA_000299155.1	animal	allpaths v. R42301 HAPLOIDIFY=True	62x	Illumina Hi-Seq	short	animal_short	A_short	24219	4.38	2012-10-10	Elephantulus edwardii	3843982861	9.58	Scaffold	28737	Broad Institute
GCA_004027355.1	animal	DISCOVAR de novo v. discovardenovo-52488	33x	Illumina HiSeq	short	animal_short	A_short	16488	4.22	2019-01-16	Elephantulus edwardii	4288896762	9.63	Scaffold	28737	Broad Institute
GCA_014332765.1	animal	AllPaths v. 2015	94.4x	Illumina HiSeq	short	animal_short	A_short	76227	4.88	2020-08-28	Elephas maximus	3128770357	9.5	Scaffold	9783	University of Utah
GCA_019857665.1	animal	Meraculous v. 2.2.4; Scaff10X v. 2.1; Juicebox v. 1.9.0	240.0x	Illumina HiSeq; Illumina NextSeq	short	animal_short	A_short	10856	4.04	2021-09-16	Eleutherodactylus coqui	2789347782	9.45	Chromosome	57060	University of California, Berkeley
GCA_014490765.1	animal	supernova v. 2.1	87.6x	Illumina	short	animal_short	A_short	30813	4.49	2020-09-08	Eleutheronema tetradactylum	610497648	8.79	Scaffold	210139	The Chinese University of Hong Kong
GCA_001685075.1	animal	ABySS v. 1.2.5	130.0x	Illumina	short	animal_short	A_short	11648	4.07	2016-07-14	Ellobius lutescens	2353188398	9.37	Scaffold	39086	Erasmus medical center (ErasmusMC)
GCA_001685115.1	animal	ABySS v. 1.2.5	35.0x	Illumina	short	animal_short	A_short	6461	3.81	2016-07-14	Ellobius lutescens	2191766689	9.34	Scaffold	39086	Erasmus medical center (ErasmusMC)
GCA_001685095.1	animal	ABySS v. 1.2.5	50.0x	Illumina	short	animal_short	A_short	8259	3.92	2016-07-14	Ellobius talpinus	2265966243	9.36	Scaffold	329620	Erasmus medical center (ErasmusMC)
GCA_015832385.1	animal	Platanus v. 1.2.4	131.0x	Illumina HiSeq 4000	short	animal_short	A_short	152309	5.18	2020-12-08	Elymnias hypermnestra	566918018	8.75	Scaffold	366056	The University of Chicago
GCA_019649035.1	animal	Platanus assembler v. 1.2.1	250x	Illumina	short	animal_short	A_short	6205	3.79	2021-05-09	Elysia marginata	790322091	8.9	Scaffold	1093978	National Institute for Basic Biology
GCA_013398835.1	animal	AllPaths-LG v. 52488	57x	Illumina HiSeq	short	animal_short	A_short	19687	4.29	2020-07-10	Emberiza fucata	1032579516	9.01	Scaffold	337179	B10K Consortium
GCA_018236905.1	animal	SPAdes v. 3.13	0.22x	HiSeq X Ten	short	animal_short	A_short	297	2.47	2021-05-03	Emesis aerigera	65041473	7.81	Contig	2613987	Florida Museum of Natural History
GCA_018236165.1	animal	SPAdes v. 3.13	2.07x	HiSeq X Ten	short	animal_short	A_short	664	2.82	2021-05-03	Emesis angularis	620090669	8.79	Contig	2613991	Florida Museum of Natural History
GCA_018236585.1	animal	SPAdes v. 3.13	1.77x	HiSeq X Ten	short	animal_short	A_short	551	2.74	2021-05-03	Emesis aurimna	530990381	8.73	Contig	1030327	Florida Museum of Natural History
GCA_018236405.1	animal	SPAdes v. 3.13	1.84x	HiSeq X Ten	short	animal_short	A_short	865	2.94	2021-05-03	Emesis brimo	550673051	8.74	Contig	717265	Florida Museum of Natural History
GCA_018236245.1	animal	SPAdes v. 3.13	0.03x	HiSeq X Ten	short	animal_short	A_short	294	2.47	2021-05-03	Emesis brimo vimena	5982790	6.78	Contig	2613983	Florida Museum of Natural History
GCA_018236685.1	animal	SPAdes v. 3.13	1.74x	HiSeq X Ten	short	animal_short	A_short	476	2.68	2021-05-03	Emesis castigata	521455013	8.72	Contig	2614006	Florida Museum of Natural History
GCA_018236885.1	animal	SPAdes v. 3.13	0.15x	HiSeq X Ten	short	animal_short	A_short	349	2.54	2021-05-03	Emesis cereus	46025288	7.66	Contig	2249967	Florida Museum of Natural History
GCA_018237445.1	animal	SPAdes v. 3.13	2.02x	HiSeq X Ten	short	animal_short	A_short	583	2.77	2021-05-03	Emesis condigna	606670352	8.78	Contig	2614005	Florida Museum of Natural History
GCA_018237205.1	animal	SPAdes v. 3.13	1.55x	HiSeq X Ten	short	animal_short	A_short	435	2.64	2021-05-03	Emesis cypria	465365389	8.67	Contig	717266	Florida Museum of Natural History
GCA_018237745.1	animal	SPAdes v. 3.13	1.65x	HiSeq X Ten	short	animal_short	A_short	521	2.72	2021-05-03	Emesis diogenia	492877583	8.69	Contig	2049106	Florida Museum of Natural History
GCA_018237125.1	animal	SPAdes v. 3.13	1.78x	HiSeq X Ten	short	animal_short	A_short	493	2.69	2021-05-03	Emesis eurydice	534284023	8.73	Contig	2614008	Florida Museum of Natural History
GCA_018237105.1	animal	SPAdes v. 3.13	1.89x	HiSeq X Ten	short	animal_short	A_short	549	2.74	2021-05-03	Emesis fastidiosa	567658576	8.75	Contig	2614004	Florida Museum of Natural History
GCA_018236025.1	animal	SPAdes v. 3.13	0.05x	HiSeq X Ten	short	animal_short	A_short	290	2.46	2021-05-03	Emesis fatimella nobilata	12794087	7.11	Contig	2614634	Florida Museum of Natural History
GCA_018237045.1	animal	SPAdes v. 3.13	1.78x	HiSeq X Ten	short	animal_short	A_short	522	2.72	2021-05-03	Emesis furor	534452717	8.73	Contig	2613989	Florida Museum of Natural History
GCA_018236565.1	animal	SPAdes v. 3.13	1.75x	HiSeq X Ten	short	animal_short	A_short	498	2.7	2021-05-03	Emesis glaucescens	525265186	8.72	Contig	2614003	Florida Museum of Natural History
GCA_018236145.1	animal	SPAdes v. 3.13	2.25x	HiSeq X Ten	short	animal_short	A_short	1090	3.04	2021-05-03	Emesis heterochroa	674317282	8.83	Contig	2613993	Florida Museum of Natural History
GCA_018237145.1	animal	SPAdes v. 3.13	1.82x	HiSeq X Ten	short	animal_short	A_short	512	2.71	2021-05-03	Emesis heteroclita	545416215	8.74	Contig	2614010	Florida Museum of Natural History
GCA_018237245.1	animal	SPAdes v. 3.13	0.13x	HiSeq X Ten	short	animal_short	A_short	290	2.46	2021-05-03	Emesis heteroclita adelpha	40297558	7.61	Contig	2614633	Florida Museum of Natural History
GCA_018237265.1	animal	SPAdes v. 3.13	2.33x	HiSeq X Ten	short	animal_short	A_short	645	2.81	2021-05-03	Emesis lacrines	697981063	8.84	Contig	717268	Florida Museum of Natural History
GCA_018236545.1	animal	SPAdes v. 3.13	2.02x	HiSeq X Ten	short	animal_short	A_short	673	2.83	2021-05-03	Emesis liodes	604792686	8.78	Contig	2614002	Florida Museum of Natural History
GCA_018236525.1	animal	SPAdes v. 3.13	2.38x	HiSeq X Ten	short	animal_short	A_short	869	2.94	2021-05-03	Emesis lucinda	715334084	8.85	Contig	717269	Florida Museum of Natural History
GCA_018236285.1	animal	SPAdes v. 3.13	0.97x	HiSeq X Ten	short	animal_short	A_short	360	2.56	2021-05-03	Emesis lupina	289467061	8.46	Contig	2613998	Florida Museum of Natural History
GCA_018237065.1	animal	SPAdes v. 3.13	1.52x	HiSeq X Ten	short	animal_short	A_short	430	2.63	2021-05-03	Emesis mandana	455903994	8.66	Contig	328888	Florida Museum of Natural History
GCA_018236185.1	animal	SPAdes v. 3.13	1.82x	HiSeq X Ten	short	animal_short	A_short	494	2.69	2021-05-03	Emesis melancholica	546183054	8.74	Contig	2613990	Florida Museum of Natural History
GCA_018237285.1	animal	SPAdes v. 3.13	2.14x	HiSeq X Ten	short	animal_short	A_short	452	2.66	2021-05-03	Emesis neemias	641332829	8.81	Contig	2249968	Florida Museum of Natural History
GCA_018237225.1	animal	SPAdes v. 3.13	1.99x	HiSeq X Ten	short	animal_short	A_short	743	2.87	2021-05-03	Emesis ocypore	596609872	8.78	Contig	1140757	Florida Museum of Natural History
GCA_018236645.1	animal	SPAdes v. 3.13	0.46x	HiSeq X Ten	short	animal_short	A_short	308	2.49	2021-05-03	Emesis opaca	138238770	8.14	Contig	2614007	Florida Museum of Natural History
GCA_018236365.1	animal	SPAdes v. 3.13	0.11x	HiSeq X Ten	short	animal_short	A_short	274	2.44	2021-05-03	Emesis opaca	34222240	7.53	Contig	2614007	Florida Museum of Natural History
GCA_018236125.1	animal	SPAdes v. 3.13	0.77x	HiSeq X Ten	short	animal_short	A_short	324	2.51	2021-05-03	Emesis orichalceus	230910181	8.36	Contig	2613986	Florida Museum of Natural History
GCA_018236305.1	animal	SPAdes v. 3.13	2.33x	HiSeq X Ten	short	animal_short	A_short	1623	3.21	2021-05-03	Emesis phyciodoides	698792679	8.84	Contig	2086726	Florida Museum of Natural History
GCA_018237005.1	animal	SPAdes v. 3.13	0.18x	HiSeq X Ten	short	animal_short	A_short	289	2.46	2021-05-03	Emesis poeas	53098255	7.73	Contig	2613999	Florida Museum of Natural History
GCA_018236265.1	animal	SPAdes v. 3.13	0.02x	HiSeq X Ten	short	animal_short	A_short	300	2.48	2021-05-03	Emesis progne	6939498	6.84	Contig	2614000	Florida Museum of Natural History
GCA_018237025.1	animal	SPAdes v. 3.13	1.62x	HiSeq X Ten	short	animal_short	A_short	475	2.68	2021-05-03	Emesis russula	484807544	8.69	Contig	2049107	Florida Museum of Natural History
GCA_018236325.1	animal	SPAdes v. 3.13	0.04x	HiSeq X Ten	short	animal_short	A_short	279	2.45	2021-05-03	Emesis satema	11252368	7.05	Contig	2614001	Florida Museum of Natural History
GCA_018236605.1	animal	SPAdes v. 3.13	1.73x	HiSeq X Ten	short	animal_short	A_short	483	2.68	2021-05-03	Emesis saturata	520043657	8.72	Contig	2613996	Florida Museum of Natural History
GCA_018237725.1	animal	SPAdes v. 3.13	1.98x	HiSeq X Ten	short	animal_short	A_short	666	2.82	2021-05-03	Emesis spreta	595191676	8.77	Contig	2249969	Florida Museum of Natural History
GCA_018236225.1	animal	SPAdes v. 3.13	2.13x	HiSeq X Ten	short	animal_short	A_short	1325	3.12	2021-05-03	Emesis tegula	639184668	8.81	Contig	2613997	Florida Museum of Natural History
GCA_018236425.1	animal	SPAdes v. 3.13	1.87x	HiSeq X Ten	short	animal_short	A_short	974	2.99	2021-05-03	Emesis temesa emesina	560956690	8.75	Contig	2614636	Florida Museum of Natural History
GCA_018236205.1	animal	SPAdes v. 3.13	2.18x	HiSeq X Ten	short	animal_short	A_short	835	2.92	2021-05-03	Emesis tenedia	655346022	8.82	Contig	2613994	Florida Museum of Natural History
GCA_018237085.1	animal	SPAdes v. 3.13	0.08x	HiSeq X Ten	short	animal_short	A_short	276	2.44	2021-05-03	Emesis vulpina	13989138	7.15	Contig	2614009	Florida Museum of Natural History
GCA_018250955.1	animal	SPAdes v. 3.13	0.69x	HiSeq X Ten	short	animal_short	A_short	279	2.45	2021-05-03	Emmelus purpurascens	22645536	7.35	Contig	2201709	Florida Museum of Natural History
GCA_003031625.1	animal	Discovar de novo v. 52488; SSPACE scaffolding v. 3.0	124.0x	Illumina HiSeq	short	animal_short	A_short	86564	4.94	2018-04-03	Empidonax traillii	1123485537	9.05	Scaffold	164674	UCLA
GCA_004319985.1	animal	SOAPdenovo v. 2	82x	Illumina HiSeq X	short	animal_short	A_short	18545	4.27	2019-01-09	Emydocephalus ijimae	1625199642	9.21	Scaffold	34996	Kyoto University
GCA_007922225.1	animal	Supernova v. 2.0.1	61x	10X Genomics Chromium	short	animal_short	A_short	350989	5.55	2019-08-05	Emydura subglobosa	1986702056	9.3	Scaffold	251359	McDonnell Genome Institute - Washington University School of Medicine
GCA_015103415.1	animal	Celera Assembler v. 8.3	11.94x	Illumina HiSeq 2500	short	animal_short	A_short	8477	3.93	2020-10-29	Enantiopus melanogenys	707231386	8.85	Scaffold	2591250	"CICHLID~X"
GCA_015103935.1	animal	Celera Assembler v. 8.3	10.88x	Illumina HiSeq 2500	short	animal_short	A_short	7434	3.87	2020-10-29	Enantiopus melanogenys	697822003	8.84	Scaffold	2591250	"CICHLID~X"
GCA_002288905.2	animal	ABySS - Supernova hybrid v. 2.0.1 - 1.1.5	110.0x	Illumina HiSeqX	short	animal_short	A_short	244548	5.39	2017-09-11	Enhydra lutris kenyoni	2455260235	9.39	Scaffold	391180	BC Cancer Agency
GCA_006410715.1	animal	Meraculous + Dovetail HiRise v. MAY-2016	80.0x	Illumina HiSeq	short	animal_short	A_short	23473	4.37	2019-06-24	Enhydra lutris nereis	2425597608	9.38	Scaffold	1049777	UCLA
GCA_001455295.2	animal	ABySS v. 1.3.6	40.0x	Illumina HiSeq	short	animal_short	A_short	996	3	2017-06-06	Enteromyxum leei	67975573	7.83	Scaffold	188704	Tel-Aviv University
GCA_018250415.1	animal	SPAdes v. 3.13	1.19x	HiSeq X Ten	short	animal_short	A_short	493	2.69	2021-05-03	Entheus sp. Burns01	357332739	8.55	Contig	993870	Florida Museum of Natural History
GCA_020137895.1	animal	AllPaths v. 52488	65.4x	Illumina HiSeq	short	animal_short	A_short	202860	5.31	2021-09-24	Entomyzon cyanotis	1031697788	9.01	Scaffold	266349	Harvard University
GCA_014621495.2	animal	supernova2 v. 2.1.1; Purge Haplotigs v. April-2019; AllMaps JCVI utility libraries v. 0.9.6	43.0x	Illumina NovaSeq	short	animal_short	A_short	19580	4.29	2020-11-05	Entosphenus tridentatus	927744424	8.97	Chromosome	245074	University of Kentucky
GCA_014656915.2	animal	supernova2 v. 2.1.1; AllMaps JCVI utility libraries v. 0.9.6; Purge Haplotigs v. Apr-2019	54.0x	Illumina NovaSeq	short	animal_short	A_short	19287	4.29	2020-10-05	Entosphenus tridentatus	898970771	8.95	Scaffold	245074	University of Kentucky
GCA_013397615.1	animal	AllPaths-LG v. 52488	55x	Illumina HiSeq	short	animal_short	A_short	21735	4.34	2020-07-10	Eolophus roseicapilla	1065334762	9.03	Scaffold	176039	B10K Consortium
GCA_018252055.1	animal	SPAdes v. 3.13	1.03x	HiSeq X Ten	short	animal_short	A_short	1052	3.02	2021-05-03	Epargyreus spanna	307695930	8.49	Contig	2201545	Florida Museum of Natural History
GCA_000507165.2	animal	AllPaths v. 35218; ATLAS-link v. 1.0; ATLAS-gapfill v. 2.2; redundans v. 0.12c	207.7x	Illumina HiSeq	short	animal_short	A_short	55305	4.74	2017-12-12	Ephemera danica	474347418	8.68	Scaffold	1049336	The i5k Initiative
GCA_001014675.1	animal	SOAPdenovo v. 1.05	9.4x	Illumina	short	animal_short	A_short	2117	3.33	2015-05-28	Ephydra gracilis	410872512	8.61	Scaffold	1577615	UC Berkeley
GCA_005281545.1	animal	SOAPdenovo v. 2.0	133.0x	Illumina HiSeq; BGISEQ-500	short	animal_short	A_short	159800	5.2	2019-05-13	Epinephelus lanceolatus	1087399367	9.04	Chromosome	310571	Yellow Sea Fisheries Research Institute, Chinese Academy of Fishery Sciences
GCA_006386435.1	animal	Platanus v. 1.2.4	381.0x	BGISEQ500	short	animal_short	A_short	76174	4.88	2019-06-26	Epinephelus moara	1030460988	9.01	Chromosome	300413	Yellow Sea Fisheries Research Institute, Chinese Academy of Fishery Sciences
GCA_000308155.1	animal	ALLPATHS v. R40371	84x	Illumina Hi-Seq	short	animal_short	A_short	21392	4.33	2012-11-08	Eptesicus fuscus	2026629342	9.31	Scaffold	29078	Broad Institute
GCA_001305755.1	animal	Newbler v. 2.8	42.4x	Illumina MiSeq; 454; Illumina HiSeq	short	animal_short	A_short	66737	4.82	2015-10-02	Equus asinus	2391034547	9.38	Scaffold	9793	Inner Mongolian Agricultural University
GCA_003033725.1	animal	HiRiSe v. DEC-2015	61.0x	Illumina HiSeq	short	animal_short	A_short	134070	5.13	2018-04-04	Equus asinus asinus	2321044345	9.37	Scaffold	83772	Centre for GeoGenetics
GCA_000002305.1	animal	Celera	6.8x	Sanger	short	animal_short	A_short	112381	5.05	2007-10-29	Equus caballus	2474912402	9.39	Chromosome	9796	The Genome Assembly Team
GCA_000696655.1	animal	SOAPdenovo v. 1.05	90.57x	Illumina HiSeq	short	animal_short	A_short	40738	4.61	2014-06-06	Equus caballus	2377506909	9.38	Scaffold	9796	College of Animal Science, Inner Mongolian Agricultural University, China
GCA_000696695.1	animal	SOAPdenovo v. 1.05	85.63x	Illumina HiSeq	short	animal_short	A_short	57610	4.76	2014-06-05	Equus przewalskii	2395937679	9.38	Scaffold	9798	College of Animal Science, Inner Mongolian Agricultural University, China
GCA_018250095.1	animal	SPAdes v. 3.13	1.13x	HiSeq X Ten	short	animal_short	A_short	783	2.89	2021-05-03	Eracon sarahburnsae	338743542	8.53	Contig	2201551	Florida Museum of Natural History
GCA_009792885.1	animal	AllPaths v. 52415	135.0x	Illumina HiSeq	short	animal_short	A_short	193817	5.29	2019-12-23	Eremophila alpestris peregrina	1041021471	9.02	Scaffold	2668079	Cornell University
GCA_006547115.1	animal	Supernova v. 2.1.1	25.0x	Illumina HiSeq	short	animal_short	A_short	118744	5.07	2019-07-01	Erethizon dorsatum	2436547097	9.39	Scaffold	34844	Canada's Genomic Enterprise
GCA_015107895.1	animal	Celera Assembler v. 8.3	12.78x	Illumina HiSeq 2500	short	animal_short	A_short	13348	4.13	2020-10-29	Eretmodus cyanostictus	720832011	8.86	Scaffold	52954	"CICHLID~X"
GCA_015107855.1	animal	Celera Assembler v. 8.3	7.88x	Illumina HiSeq 2500	short	animal_short	A_short	11244	4.05	2020-10-29	Eretmodus cyanostictus	705087176	8.85	Scaffold	52954	"CICHLID~X"
GCA_015110455.1	animal	Celera Assembler v. 8.3	12.93x	Illumina HiSeq 2500	short	animal_short	A_short	12535	4.1	2020-10-29	Eretmodus marksmithi	714657672	8.85	Scaffold	1818572	"CICHLID~X"
GCA_015110435.1	animal	Celera Assembler v. 8.3	7.93x	Illumina HiSeq 2500	short	animal_short	A_short	7721	3.89	2020-10-29	Eretmodus marksmithi	683346320	8.83	Scaffold	1818572	"CICHLID~X"
GCA_016591455.1	animal	SOAPdenovo v. 2.3	50.0x	Illumina	short	animal_short	A_short	660240	5.82	2021-01-08	Ericerus pela	660374735	8.82	Contig	931557	Research Institute
GCA_011428145.1	animal	fragScaff v. 140324.1	10x	Illumina HiSeq	short	animal_short	A_short	410234	5.61	2020-03-18	Ericerus pela	654859808	8.82	Scaffold	931557	Research Institute of Resource Insects, Chinese Academy of Forestry
GCA_000296755.1	animal	allpaths v. R41008	79x	Illumina Hi-Seq	short	animal_short	A_short	21359	4.33	2012-09-19	Erinaceus europaeus	2715703478	9.43	Scaffold	9365	Broad Institute
GCA_000181395.1	animal	N/A	N/A	N/A	short	animal_short	A_short	2753	3.44	2006-02-17	Erinaceus europaeus	2133117389	9.33	Contig	9365	Broad Institute
GCA_013436485.1	animal	3D-DNA v. 180922	100.0x	Illumina NovaSeq; HiC	short	animal_short	A_short	3161423	6.5	2020-07-23	Eriocheir sinensis	1272135116	9.1	Chromosome	95602	Center for Ecological and Environmental Sciences
GCA_013282895.1	animal	Supernova v. 2.1.1	50.0x	Illumina HiSeq	short	animal_short	A_short	157895	5.2	2020-06-11	Eriosoma lanigerum	334868328	8.52	Chromosome	133082	John Innes Centre
GCA_001015145.1	animal	SOAPdenovo v. 1.05	8.0x	Illumina	short	animal_short	A_short	405	2.61	2015-05-29	Eristalis dimidiata	315428702	8.5	Scaffold	1352481	UC Berkeley
GCA_013398395.1	animal	AllPaths-LG v. 49184	159x	Illumina HiSeq	short	animal_short	A_short	73144	4.86	2020-07-10	Erithacus rubecula	979843765	8.99	Scaffold	37610	B10K Consortium
GCA_018232025.1	animal	SPAdes v. 3.13	0.85x	Illumina HiSeq X Ten	short	animal_short	A_short	1557	3.19	2021-05-03	Ernsta colotes	256127795	8.41	Contig	1873864	Florida Museum of Natural History
GCA_018231865.1	animal	SPAdes v. 3.13	0.03x	Illumina HiSeq X Ten	short	animal_short	A_short	304	2.48	2021-05-03	Ernsta confusa	7422978	6.87	Contig	2705551	Florida Museum of Natural History
GCA_018230765.1	animal	SPAdes v. 3.13	0.84x	Illumina HiSeq X Ten	short	animal_short	A_short	3270	3.51	2021-05-03	Ernsta delagoae	253253939	8.4	Contig	2705552	Florida Museum of Natural History
GCA_018230785.1	animal	SPAdes v. 3.13	0.48x	Illumina HiSeq X Ten	short	animal_short	A_short	384	2.58	2021-05-03	Ernsta dromus	143815812	8.16	Contig	1873865	Florida Museum of Natural History
GCA_018230825.1	animal	SPAdes v. 3.13	0.2x	Illumina HiSeq X Ten	short	animal_short	A_short	315	2.5	2021-05-03	Ernsta nanus	60472275	7.78	Contig	2705560	Florida Museum of Natural History
GCA_018230805.1	animal	SPAdes v. 3.13	0.62x	Illumina HiSeq X Ten	short	animal_short	A_short	452	2.66	2021-05-03	Ernsta ploetzi	185843961	8.27	Contig	2705564	Florida Museum of Natural History
GCA_018231845.1	animal	SPAdes v. 3.13	0.31x	Illumina HiSeq X Ten	short	animal_short	A_short	334	2.52	2021-05-03	Ernsta secessus	93159364	7.97	Contig	2705565	Florida Museum of Natural History
GCA_018231905.1	animal	SPAdes v. 3.13	0.45x	Illumina HiSeq X Ten	short	animal_short	A_short	377	2.58	2021-05-03	Ernsta wrefordi	134343666	8.13	Contig	2705567	Florida Museum of Natural History
GCA_013400515.1	animal	SOAPdenovo v. 2.04	45x	Illumina HiSeq	short	animal_short	A_short	45331	4.66	2020-07-10	Erpornis zantholeuca	1013967273	9.01	Scaffold	1112836	B10K Consortium
GCA_018248615.1	animal	SPAdes v. 3.13	1.07x	HiSeq X Ten	short	animal_short	A_short	2796	3.45	2021-05-03	Erynnis brizo brizo	320271858	8.51	Contig	2201629	Florida Museum of Natural History
GCA_004027335.1	animal	DISCOVAR de novo v. discovardenovo-52488	43.7x	Illumina HiSeq	short	animal_short	A_short	28523	4.46	2019-01-16	Erythrocebus patas	3490485286	9.54	Scaffold	9538	Broad Institute
GCA_013397435.1	animal	AllPaths-LG v. 52488	122x	Illumina HiSeq	short	animal_short	A_short	83996	4.92	2020-07-10	Erythrocercus mccallii	1030110820	9.01	Scaffold	107208	B10K Consortium
GCA_004363415.1	animal	DISCOVAR de novo v. discovardenovo-52488	40.5x	Illumina HiSeq	short	animal_short	A_short	68559	4.84	2019-03-22	Eschrichtius robustus	2617572198	9.42	Scaffold	9764	Broad Institute
GCA_002189225.1	animal	ABySS v. 1.9.0	11.0x	Illumina HiSeq	short	animal_short	A_short	10066	4	2017-06-09	Eschrichtius robustus	2849453582	9.45	Scaffold	9764	Purdue University
GCA_002738545.1	animal	CLC Assembly Cell v. 2016-01-28	17.7	Illumina HiSeq	short	animal_short	A_short	2656	3.42	2017-10-31	Eschrichtius robustus	2922979301	9.47	Scaffold	9764	Laboratory of postgenomic studies, Engelhardt Institute of Molecular Biology, Russian Academy of Sciences
GCA_016801255.1	animal	Discovar de novo v. 1	26x	Illumina HiSeq2500	short	animal_short	A_short	22589	4.35	2021-02-02	Esox masquinongy	1093763249	9.04	Scaffold	126735	INRA
GCA_016801175.1	animal	Discovar de novo v. 1	53x	Illumina HiSeq2500	short	animal_short	A_short	19568	4.29	2021-02-02	Esox masquinongy	1138222515	9.06	Scaffold	126735	INRA
GCA_016801105.1	animal	Discovar de novo v. 1	30x	Illumina HiSeq2500	short	animal_short	A_short	30390	4.48	2021-02-02	Esox niger	859849040	8.93	Scaffold	184451	INRA
GCA_013103735.1	animal	Meraculous v. SEPTEMBER-2018; Chicago + HiRise v. NOVEMBER-2018; HiC + HiRise v. NOVEMBER-2018	208.6x	Illumina HiSeq	short	animal_short	A_short	45088	4.65	2020-05-15	Etheostoma cragini	643078674	8.81	Chromosome	417921	Kellogg Biological Station, Michigan State University
GCA_015106755.1	animal	Celera Assembler v. 8.3	17.7x	Illumina HiSeq 2500	short	animal_short	A_short	12660	4.1	2020-10-29	Etia nguti	737182303	8.87	Scaffold	302982	"CICHLID~X"
GCA_015106775.1	animal	Celera Assembler v. 8.3	19.01x	Illumina HiSeq 2500	short	animal_short	A_short	10520	4.02	2020-10-29	Etroplus canarensis	975368651	8.99	Scaffold	302778	"CICHLID~X"
GCA_004363455.1	animal	DISCOVAR de novo v. discovardenovo-52488	40x	Illumina HiSeq	short	animal_short	A_short	34866	4.54	2019-03-22	Eubalaena japonica	2693575300	9.43	Scaffold	302098	Broad Institute
GCA_013396675.1	animal	SOAPdenovo v. 2.04	38x	Illumina HiSeq	short	animal_short	A_short	26549	4.42	2020-07-10	Eubucco bourcierii	1237629233	9.09	Scaffold	91767	B10K Consortium
GCA_006408755.1	animal	platanus v. v1.2.4	263x	Illumina HiSeq	short	animal_short	A_short	137476	5.14	2019-06-24	Eudorcas thomsonii	2904272043	9.46	Scaffold	69308	Northwestern Polytechnical University
GCA_020405105.1	animal	CLC NGS Cell v. 11	35.0x	Illumina HiSeq	short	animal_short	A_short	906	2.96	2021-10-10	Eudrilus eugeniae	475020277	8.68	Contig	169957	Manonmaniam Sundaranar University
GCA_003342815.1	animal	AllPaths v. 50191	68x	Illumina HiSeq	short	animal_short	A_short	126242	5.1	2018-07-26	Eudromia elegans	955514612	8.98	Scaffold	8805	Harvard University
GCA_013398775.1	animal	AllPaths-LG v. 52488	84x	Illumina HiSeq	short	animal_short	A_short	74838	4.87	2020-07-10	Eudromia elegans	958920152	8.98	Scaffold	8805	B10K Consortium
GCA_010085355.1	animal	AllPaths v. 1	163x	Illumina HiSeq	short	animal_short	A_short	80552	4.91	2020-01-31	Eudyptes chrysocome	1231062710	9.09	Scaffold	79626	BGI-Shenzhen
GCA_010084205.1	animal	Supernova v. 2.0.0	109x	BGISEQ	short	animal_short	A_short	215030	5.33	2020-01-31	Eudyptes chrysolophus	1365695164	9.14	Scaffold	79627	BGI-Shenzhen
GCA_010085365.1	animal	AllPaths v. 1	164x	Illumina HiSeq	short	animal_short	A_short	86112	4.94	2020-01-31	Eudyptes filholi	1223976468	9.09	Scaffold	1419345	BGI-Shenzhen
GCA_010082375.1	animal	SOAPdenovo v. 2-2.04	140x	Illumina HiSeq	short	animal_short	A_short	42318	4.63	2020-01-31	Eudyptes moseleyi	1301647863	9.11	Scaffold	2495534	BGI-Shenzhen
GCA_010085335.1	animal	SOAPdenovo v. 2-2.04	116x	Illumina HiSeq	short	animal_short	A_short	58247	4.77	2020-01-31	Eudyptes pachyrhynchus	1295505775	9.11	Scaffold	37080	BGI-Shenzhen
GCA_010085315.1	animal	SOAPdenovo v. 2-2.04	139x	Illumina HiSeq	short	animal_short	A_short	83286	4.92	2020-01-31	Eudyptes robustus	1241676055	9.09	Scaffold	345251	BGI-Shenzhen
GCA_010080425.1	animal	SOAPdenovo v. 2-2.04	320x	BGISEQ	short	animal_short	A_short	42596	4.63	2020-01-31	Eudyptes schlegeli	1308180354	9.12	Scaffold	57240	BGI-Shenzhen
GCA_010078445.1	animal	AllPaths v. 1	132x	Illumina HiSeq	short	animal_short	A_short	83178	4.92	2020-01-31	Eudyptes sclateri	1211402317	9.08	Scaffold	92688	BGI-Shenzhen
GCA_010080465.1	animal	Supernova v. 2.0.0	101x	BGISEQ	short	animal_short	A_short	104210	5.02	2020-01-31	Eudyptula albosignata	1370511393	9.14	Scaffold	345258	BGI-Shenzhen
GCA_010080355.1	animal	Supernova v. 2.0.0	87x	BGISEQ	short	animal_short	A_short	95403	4.98	2020-01-31	Eudyptula minor	1462615782	9.17	Scaffold	37083	BGI-Shenzhen
GCA_010078495.1	animal	Supernova v. 2.0.0	138x	BGISEQ	short	animal_short	A_short	134160	5.13	2020-01-31	Eudyptula novaehollandiae	1353666924	9.13	Scaffold	2052820	BGI-Shenzhen
GCA_018239565.1	animal	SPAdes v. 3.13	1.87x	Illumina HiSeq 2000	short	animal_short	A_short	1150	3.06	2021-05-03	Eueides isabella	559767204	8.75	Contig	33448	Florida Museum of Natural History
GCA_018249855.1	animal	SPAdes v. 3.13	2.64x	Illumina HiSeq 2500	short	animal_short	A_short	3461	3.54	2021-05-03	Eueides tales michaeli	792524222	8.9	Contig	2576681	Florida Museum of Natural History
GCA_001483705.1	animal	SOAPdenovo v. 2.03	120.0x	Illumina HiSeq	short	animal_short	A_short	38936	4.59	2016-05-09	Eufriesea mexicana	596278454	8.78	Scaffold	516756	BGI
GCA_002201625.1	animal	AllPaths v. 51750	19.7x	Illumina HiSeq	short	animal_short	A_short	12398	4.09	2017-06-20	Euglossa dilemma	588199719	8.77	Scaffold	1507135	University of California, Davis
GCA_013397775.1	animal	SOAPdenovo v. 2.04	44x	Illumina HiSeq	short	animal_short	A_short	75916	4.88	2020-07-10	Eulacestoma nigropectus	1040437550	9.02	Scaffold	461239	B10K Consortium
GCA_001262665.1	animal	SOAPdenovo v. 1.05	52.0x	Illumina HiSeq	short	animal_short	A_short	27331	4.44	2015-08-06	Eulemur flavifrons	2115566677	9.33	Scaffold	87288	University of Chicago
GCA_004027275.1	animal	DISCOVAR de novo v. discovardenovo-52488	63.5x	Illumina HiSeq	short	animal_short	A_short	21310	4.33	2019-01-16	Eulemur fulvus	2748885701	9.44	Scaffold	13515	Broad Institute
GCA_001262655.1	animal	BWA/samtools v. Jan-2013	21.0x	Illumina HiSeq	short	animal_short	A_short	20038	4.3	2015-08-06	Eulemur macaco	2119866805	9.33	Scaffold	30602	University of Chicago
GCA_018902335.1	animal	SPAdes v. 3.12.0	35.0x	Illumina HiSeq	short	animal_short	A_short	3670	3.56	2021-06-16	Eumacrocentrus americanus	116920496	8.07	Scaffold	1045633	The University of Georgia
GCA_017140195.1	animal	Platanus v. 1.2.4	92.0x	Illumina HiSeq	short	animal_short	A_short	36024	4.56	2021-03-02	Eumaeus atala	538113891	8.73	Scaffold	2056227	UTSW
GCA_018252095.1	animal	SPAdes v. 3.13	1.79x	HiSeq X Ten	short	animal_short	A_short	13646	4.14	2021-05-03	Eumaeus atala	535867235	8.73	Contig	2056227	Florida Museum of Natural History
GCA_004028035.1	animal	supernova v. 2.0.1	34.65x	Illumina HiSeq	short	animal_short	A_short	242372	5.38	2019-01-15	Eumetopias jubatus	2418246527	9.38	Scaffold	34886	Canada's Genomic Enterprise
GCA_003024985.2	animal	AllPaths LG v. 44620	140.0x	Illumina	short	animal_short	A_short	2432	3.39	2018-03-14	Euperipatoides rowelli	2681849960	9.43	Contig	49087	The i5k Initiative
GCA_018251475.1	animal	SPAdes v. 3.13	1.02x	HiSeq X Ten	short	animal_short	A_short	1014	3.01	2021-05-03	Euphyes dion	305064666	8.48	Contig	2201553	Florida Museum of Natural History
GCA_004765925.1	animal	Meraculous v. July 2017	105.0x	Illumina GAIIx	short	animal_short	A_short	3558	3.55	2019-04-09	Euprymna scolopes	5280013996	9.72	Scaffold	6613	University of Hawaii at Manoa
GCA_011317185.1	animal	SPAdes v. 2019	120.0x	Illumina	short	animal_short	A_short	70940	4.85	2020-03-16	Eupsittula pertinax	1171654275	9.07	Scaffold	492513	IRIDIAN GENOMES
GCA_018238005.1	animal	SPAdes v. 3.13	0.89x	Illumina MiSeq	short	animal_short	A_short	9030	3.96	2021-05-03	Eurema mandarina	265962552	8.42	Contig	1596008	Florida Museum of Natural History
GCA_018249515.1	animal	SPAdes v. 3.13	1.52x	HiSeq X Ten	short	animal_short	A_short	1752	3.24	2021-05-03	Euriphellus phraxanor	455215094	8.66	Contig	2233695	Florida Museum of Natural History
GCA_002135145.1	animal	Minia v. 1.6088; SSPACE Standard v. 3.0	30.0x	Illumina	short	animal_short	A_short	786	2.9	2017-05-12	Euroglyphus maynei	43424110	7.64	Scaffold	6958	Wright State University
GCA_018247655.1	animal	SPAdes v. 3.13	1.06x	NextSeq 550	short	animal_short	A_short	1810	3.26	2021-05-03	Euryades corethrus	317672028	8.5	Contig	95568	Florida Museum of Natural History
GCA_018237885.1	animal	SPAdes v. 3.13	1.28x	HiSeq X Ten	short	animal_short	A_short	818	2.91	2021-05-03	Eurybia lycisca	383090576	8.58	Contig	1109499	Florida Museum of Natural History
GCA_000690775.1	animal	SOAPdenovo v. 1.6	33x	Illumina HiSeq	short	animal_short	A_short	24402	4.39	2014-05-13	Eurypyga helias	1088019637	9.04	Scaffold	54383	BGI
GCA_013400335.1	animal	SOAPdenovo v. 2.04	35x	Illumina HiSeq	short	animal_short	A_short	57880	4.76	2020-07-10	Eurystomus gularis	1130134188	9.05	Scaffold	325343	B10K Consortium
GCA_000591075.2	animal	AllPaths LG v. 44620; ATLAS-link v. 1.0; ATLAS-gapfill v. 2.2; redundans v. 0.12c	75.0x	Illumina	short	animal_short	A_short	67724	4.83	2017-12-12	Eurytemora affinis	389032277	8.59	Scaffold	88015	The i5k Initiative
GCA_018247635.1	animal	SPAdes v. 3.13	1.76x	NextSeq 550	short	animal_short	A_short	2436	3.39	2021-05-03	Eurytides dolicaon deicoon	527521559	8.72	Contig	2572206	Florida Museum of Natural History
GCA_018249935.1	animal	SPAdes v. 3.13	0.1x	HiSeq X Ten	short	animal_short	A_short	277	2.44	2021-05-03	Euschemon rafflesia rafflesia	28987082	7.46	Contig	2201630	Florida Museum of Natural History
GCA_018237845.1	animal	SPAdes v. 3.13	1.46x	HiSeq X Ten	short	animal_short	A_short	1806	3.26	2021-05-03	Euselasia chrysippe	438505124	8.64	Contig	717276	Florida Museum of Natural History
GCA_001015115.1	animal	SOAPdenovo v. 1.05	5.2x	Illumina	short	animal_short	A_short	387	2.59	2015-05-29	Eutreta diana	233053157	8.37	Scaffold	1577624	UC Berkeley
GCA_001417965.1	animal	AllPaths v. r44837	60.0x	Illumina HiSeq; Illumina MiSeq	short	animal_short	A_short	14401	4.16	2015-10-28	Exaiptasia diaphana	256132296	8.41	Scaffold	2652724	KAUST
GCA_019453415.1	animal	SOAPdenovo v. 2	10.0x	Illumina HiSeq	short	animal_short	A_short	15652	4.19	2021-08-05	Exoneura robusta	460705302	8.66	Scaffold	175328	University of New Hampshire
GCA_019453975.1	animal	SOAPdenovo v. 2	10.0x	Illumina HiSeq	short	animal_short	A_short	74835	4.87	2021-08-05	Exoneurella tridentata	441468643	8.64	Scaffold	78189	University of New Hampshire
GCA_000337975.1	animal	SOAPdenovo v. 1.4	147.0x	Illumina HiSeq	short	animal_short	A_short	31327	4.5	2013-02-05	Falco cherrug	1174811715	9.07	Scaffold	345164	BGI
GCA_012488915.1	animal	Genomic Workbench v. 11.01	61X	Illumina HiseqX	short	animal_short	A_short	88635	4.95	2020-04-08	Falco peregrinus	1183345687	9.07	Scaffold	8954	Environmental Genomics Office, Center for Enviromental Biology and Ecosystem Studies, National Institute for Environmental Studies
GCA_001887755.1	animal	RACA + PCR + FISH v. 2016	137.6x	Illumina	short	animal_short	A_short	33994	4.53	2016-12-02	Falco peregrinus	1112064469	9.05	Chromosome	8954	Royal Veterinary College
GCA_000337955.1	animal	SOAPdenovo v. 1.4	137.6x	Illumina HiSeq	short	animal_short	A_short	28645	4.46	2013-02-05	Falco peregrinus	1171955363	9.07	Scaffold	8954	BGI
GCA_010332995.1	animal	Platanus v. 1.2.4	148.0x	Illumina HiSeq	short	animal_short	A_short	37053	4.57	2020-02-04	Falco tinnunculus	1179901403	9.07	Scaffold	100819	GEROMICS
GCA_013398115.1	animal	SOAPdenovo v. 2.04	67x	Illumina HiSeq	short	animal_short	A_short	150458	5.18	2020-07-10	Falcunculus frontatus	1042685034	9.02	Scaffold	254539	B10K Consortium
GCA_002867515.3	animal	SOAPdenovo v. 1.5.2	30.0x	Illumina HiSeq	short	animal_short	A_short	8066	3.91	2019-08-27	Fasciola gigantica	1036293543	9.02	Scaffold	46835	North-Eastern Hill University
GCA_002763495.2	animal	AllPaths v. DEC-2012	45.0x	Illumina HiSeq	short	animal_short	A_short	27292	4.44	2019-04-17	Fasciola hepatica	1138329001	9.06	Scaffold	6192	The Genome Institute
GCA_000947175.1	animal	N/A	50x	N/A	short	animal_short	A_short	12161	4.08	2014-12-01	Fasciola hepatica	1275107963	9.11	Scaffold	6192	LIV
GCA_000824725.2	animal	N/A	50x	N/A	short	animal_short	A_short	11931	4.08	2015-01-16	Fasciola hepatica	1269308948	9.1	Scaffold	6192	LIV
GCA_018231045.1	animal	SPAdes v. 3.13	1.06x	Illumina HiSeq X Ten	short	animal_short	A_short	602	2.78	2021-05-03	Favria cribrellum	319409526	8.5	Contig	2705493	Florida Museum of Natural History
GCA_000003115.1	animal	N/A		N/A	short	animal_short	A_short	4577	3.66	2009-03-16	Felis catus	3160286939	9.5	Chromosome	9685	NHGRI/Genome Technology Branch
GCA_004023925.1	animal	DISCOVAR de novo v. 52488	17.1x	Illumina HiSeq	short	animal_short	A_short	16007	4.2	2019-01-15	Felis nigripes	2428424918	9.39	Scaffold	61379	Broad Institute
GCA_900060175.1	animal	N/A	40x	N/A	short	animal_short	A_short	24304	4.39	2016-03-27	Ferrisia virgata	304570832	8.48	Scaffold	223228	UNIVERSITY OF SOUTH BOHEMIA
GCA_000247815.2	animal	SOAPdenovo v. 1.05	60.0x	Illumina GAII; Illumina HiSeq	short	animal_short	A_short	410964	5.61	2013-06-27	Ficedula albicollis	1118326800	9.05	Chromosome	59894	Uppsala University
GCA_000806365.1	animal	AllPaths v. 49856	137.6x	Illumina HiSeq	short	animal_short	A_short	51867	4.71	2014-12-23	Fopius arisanus	153631861	8.19	Scaffold	64838	USDA ARS
GCA_003651465.1	animal	SOAPdenovo v. 2.04	80.0x	Illumina HiSeq	short	animal_short	A_short	24299	4.39	2018-10-15	Formica exsecta	277633851	8.44	Scaffold	72781	Centre of Excellence in Biological interactions, University of Helsinki
GCA_013399695.1	animal	SOAPdenovo v. 2.04	49x	Illumina HiSeq	short	animal_short	A_short	79409	4.9	2020-07-10	Formicarius rufipectus	1044275471	9.02	Scaffold	1118560	B10K Consortium
GCA_019968535.1	animal	metaSPAdes v. 3.13.0	2000.0x	Illumina HiSeq	short	animal_short	A_short	31557	4.5	2021-09-14	Fragariocoptes setiger	40885299	7.61	Contig	1670756	University of Tyumen
GCA_000697945.3	animal	AllPaths LG v. 44620; Atlas Link v. 1.0; Atlas GapFill v. 2.2; redundans v. 0.12c	158.7x	Illumina	short	animal_short	A_short	24914	4.4	2017-12-15	Frankliniella occidentalis	274974745	8.44	Scaffold	133901	The i5k Initiative
GCA_000697945.4	animal	AllPaths LG v. 44620; Atlas Link v. 1.0; Atlas GapFill v. 2.2	158.7x	Illumina	short	animal_short	A_short	6158	3.79	2019-11-12	Frankliniella occidentalis	415771118	8.62	Scaffold	133901	The i5k Initiative
GCA_014363165.1	animal	Genomic Workbench v. 20.02	85X	Illumina Novaseq6000	short	animal_short	A_short	19680	4.29	2020-08-22	Fratercula cirrhata	1105963355	9.04	Scaffold	43311	Environmental Genomics Office, Center for Enviromental Biology and Ecosystem Studies, National Institute for Environmental Studies
GCA_013389945.1	animal	SOAPdenovo v. 2.04	40x	Illumina HiSeq	short	animal_short	A_short	35511	4.55	2020-07-06	Fregata magnificens	1177430334	9.07	Scaffold	37042	B10K Consortium
GCA_013399335.1	animal	AllPaths-LG v. 52488	59x	Illumina HiSeq	short	animal_short	A_short	15821	4.2	2020-07-10	Fregetta grallaria	1173305012	9.07	Scaffold	79628	B10K Consortium
GCA_011392965.1	animal	SPAdes v. 3.9.0; BESST v. 2.2.4	92.72x	Illumina HiSeq	short	animal_short	A_short	98566	4.99	2020-03-17	Frieseomelitta varia	275421029	8.44	Scaffold	561572	University of Sao Paulo
GCA_019969155.1	animal	ABySS v. AUG-2019	10.0x	Illumina NovaSeq	short	animal_short	A_short	10524	4.02	2021-09-14	Frieseomelitta varia	301350145	8.48	Scaffold	561572	University of North Carolina at Greensboro
GCA_015532645.2	animal	Meraculous v. 2.2.2.5	249.0x	Illumina HiSeq	short	animal_short	A_short	66810	4.82	2021-06-16	Fringilla coelebs coelebs	994865760	9	Chromosome	1471794	Museo Nacional de Ciencias Naturales
GCA_004368075.1	animal	PLATANUS v. 1.2.1	321.0x	Illumina HiSeq	short	animal_short	A_short	2744	3.44	2019-03-25	Fritillaria borealis	143085447	8.16	Scaffold	2507563	University of Bergen
GCA_000743615.1	animal	SOAPdenovo v. 1.06	140x	Illumina Hiseq 2000	short	animal_short	A_short	44830	4.65	2014-09-04	Fukomys damarensis	2333892479	9.37	Scaffold	885580	BGI
GCA_012274545.1	animal	3D DNA v. NOV-2017	29.0x	Illumina X Ten; Hi-C	short	animal_short	A_short	44756	4.65	2020-04-13	Fukomys damarensis	2334358650	9.37	Scaffold	885580	DNA Zoo Consortium
GCA_013372525.1	animal	Supernova v. 2.1.1	53.0x	Illumina NovaSeq	short	animal_short	A_short	246158	5.39	2020-06-24	Fulica atra	1167597722	9.07	Scaffold	9121	University of Illinois at Urbana-Champaign
GCA_000690835.1	animal	SOAPdenovo v. 1.6	33x	Illumina HiSeq	short	animal_short	A_short	25926	4.41	2014-05-13	Fulmarus glacialis	1141395646	9.06	Scaffold	30455	BGI
GCA_000826765.1	animal	AllPaths-LG v. November 2012	75x	Illumina	short	animal_short	A_short	16689	4.22	2015-01-21	Fundulus heteroclitus	1021882034	9.01	Scaffold	8078	The Genome Institute at Washington University School of Medicine
GCA_013397465.1	animal	AllPaths-LG v. 52488	72x	Illumina HiSeq	short	animal_short	A_short	55547	4.74	2020-07-10	Furnarius figulus	1020012445	9.01	Scaffold	463165	B10K Consortium
GCA_000231765.1	animal	N/A	N/A	N/A	short	animal_short	A_short	2311	3.36	2011-08-26	Gadus morhua	824311139	8.92	Scaffold	8049	Genofisk
GCA_013399015.1	animal	SOAPdenovo v. 2.04	48x	Illumina HiSeq	short	animal_short	A_short	251170	5.4	2020-07-10	Galbula dea	1006681283	9	Scaffold	1109041	B10K Consortium
GCA_019455555.1	animal	ABySS v. 2.1.5	121.0x	Illumina NovaSeq; Illumina HiSeq	short	animal_short	A_short	64544	4.81	2021-08-05	Galemys pyrenaicus	1828347170	9.26	Scaffold	202257	Institute of Evolutionary Biology (CSIC-UPF)
GCA_000255335.1	animal	Celera v. 6.1	17.7x	454 XLR	short	animal_short	A_short	200706	5.3	2012-03-27	Galendromus occidentalis	151699350	8.18	Scaffold	34638	Baylor College of Medicine
GCA_004027255.2	animal	Discovar de novo v. 52490 + Dovetail HiC	35.5x	Illumina HiSeq	short	animal_short	A_short	34666	4.54	2019-07-15	Galeopterus variegatus	3349451543	9.52	Scaffold	482537	Broad Institute
GCA_000696425.1	animal	SOAPdenovo2 v. April 2014	55x	Illumina	short	animal_short	A_short	20753	4.32	2014-06-05	Galeopterus variegatus	3187643824	9.5	Scaffold	482537	Washington University (WashU)
GCA_003640425.2	animal	Chicago HiRise v. 2.1.6	26.0x	Illumina HiSeq	short	animal_short	A_short	22549	4.35	2019-11-06	Galleria mellonella	401899506	8.6	Scaffold	7137	University of Illinois at Urbana-Champaign
GCA_002003005.1	animal	SparseAssembler; Genomic Workbench v. 8	44X	Illumina Hiseq pair-end reads; Ion PGM single reads	short	animal_short	A_short	6245	3.8	2017-02-09	Gallirallus okinawae	1114530436	9.05	Contig	547194	Laboratory of Ecogenetics, Environmental Biology Division, National Institute for Environmental Studies
GCA_003097735.1	animal	HiRise v. 2015-12-23	54.9x	Illumina HiSeq	short	animal_short	A_short	17511	4.24	2018-05-08	Gambusia affinis	598663367	8.78	Scaffold	33528	University of Georgia
GCA_009663075.1	animal	DISCOVAR v. 52488	61.72x	Illumina HiSeq2500	short	animal_short	A_short	42011	4.62	2019-11-14	Gambusia holbrooki	764985754	8.88	Scaffold	37273	University of Wuerzburg
GCA_016164225.1	animal	MaSuRCA v. 3.2.6	115.0x	Illumina HiSeq	short	animal_short	A_short	4736	3.68	2020-12-21	Gammarus roeselii	3239433295	9.51	Scaffold	1080772	UMR7267, Universite de Poitiers Ecologie et Biologie des Interactions
GCA_009823575.1	animal	IDBA_UD v. 1.1.1	24.0x	Illumina HiSeq	short	animal_short	A_short	4255	3.63	2019-12-31	Ganaspis brasiliensis	821362844	8.91	Scaffold	1922239	Universite Lyon 1
GCA_011057455.1	animal	IDBA_UD v. 1.1.1	50.0x	Illumina HiSeq	short	animal_short	A_short	5425	3.73	2020-03-02	Ganaspis sp. Gsp50	530293777	8.72	Scaffold	2665449	Universite Lyon 1
GCA_000180675.1	animal	N/A	N/A	N/A	short	animal_short	A_short	83204	4.92	2006-02-01	Gasterosteus aculeatus	446610788	8.65	Contig	69293	N/A
GCA_006229165.1	animal	Supernova v. 2.01	142x	Illumina HiSeq	short	animal_short	A_short	38090	4.58	2019-06-11	Gasterosteus aculeatus	467452432	8.67	Scaffold	69293	Institute of Ecology and Evolution
GCA_006229185.1	animal	Supernova v. 1.20	77x	Illumina HiSeq	short	animal_short	A_short	32541	4.51	2019-06-11	Gasterosteus aculeatus	427295814	8.63	Scaffold	69293	Institute of Ecology and Evolution
GCA_006232285.1	animal	Supernova v. 1.20	89x	Illumina HiSeq	short	animal_short	A_short	32252	4.51	2019-06-11	Gasterosteus aculeatus	431811987	8.64	Scaffold	69293	Institute of Ecology and Evolution
GCA_006232265.1	animal	Supernova v. 1.20	145x	Illumina HiSeq	short	animal_short	A_short	24675	4.39	2019-06-11	Gasterosteus aculeatus	445644378	8.65	Scaffold	69293	Institute of Ecology and Evolution
GCA_000690875.1	animal	SOAPdenovo v. 1.6	33x	Illumina HiSeq	short	animal_short	A_short	24321	4.39	2014-05-13	Gavia stellata	1129677294	9.05	Scaffold	37040	BGI
GCA_001723915.1	animal	Ragout v. 2016-07-05	81.0x	Illumina HiSeq	short	animal_short	A_short	14799	4.17	2016-09-13	Gavialis gangeticus	2640775248	9.42	Scaffold	94835	The International Crocodilian Genomes Working Group
GCA_000775435.1	animal	SOAPdenovo v. 2.04.3	81.0x	Illumina	short	animal_short	A_short	14195	4.15	2014-11-14	Gavialis gangeticus	2188353730	9.34	Scaffold	94835	The International Crocodilian Genomes Working Group
GCA_001447785.1	animal	SOAPdenovo v. 2.04	95x	Illumina HiSeq2000	short	animal_short	A_short	29575	4.47	2015-11-25	Gekko japonicus	2490257917	9.4	Scaffold	146911	Nantong University
GCA_013389885.1	animal	SOAPdenovo v. 2.04	60x	Illumina HiSeq	short	animal_short	A_short	47040	4.67	2020-07-06	Geococcyx californianus	1134037073	9.05	Scaffold	8947	B10K Consortium
GCA_000277835.1	animal	SOAPdenovo v. 2.01	115x	Illumina HiSeq 2000	short	animal_short	A_short	30521	4.48	2012-07-25	Geospiza fortis	1065292181	9.03	Scaffold	48883	Beijing Genomics Institute
GCA_001010745.2	animal	AllPaths LG v. 44620; Atlas Link v. 1.0; Atlas GapFill v. 2.2; redundans v. 0.12c	73.8x	Illumina	short	animal_short	A_short	10917	4.04	2018-02-12	Gerris buenoi	994443371	9	Scaffold	56086	The i5k Initiative
GCA_018248675.1	animal	SPAdes v. 3.13	0.81x	HiSeq X Ten	short	animal_short	A_short	956	2.98	2021-05-03	Gesta gesta	242541019	8.38	Contig	354944	Florida Museum of Natural History
GCA_002080005.1	animal	Platanus v. 1.21	319.0x	Illumina HiSeq	short	animal_short	A_short	12602	4.1	2017-04-05	Gigantidas platifrons	1658191953	9.22	Scaffold	2830794	Hong Kong University of Science and Technology
GCA_018252435.1	animal	SPAdes v. 3.13	1.56x	HiSeq X Ten	short	animal_short	A_short	971	2.99	2021-05-03	Gindanes brontinus	467591910	8.67	Contig	354946	Florida Museum of Natural History
GCA_006408565.1	animal	SOAPdenovo v. v1.05	64x	Illumina HiSeq	short	animal_short	A_short	25056	4.4	2019-06-24	Giraffa camelopardalis	2473180627	9.39	Scaffold	9894	Northwestern Polytechnical University
GCA_018282235.1	animal	Supernova v. 2.1.1	30.0x	Illumina HiSeq	short	animal_short	A_short	228443	5.36	2021-05-05	Giraffa camelopardalis antiquorum	2463975216	9.39	Scaffold	439324	Senckenberg Nature Research Society
GCA_001651235.1	animal	SOAPdenovo v. MAR-2014	37.0x	Illumina HiSeq	short	animal_short	A_short	47894	4.68	2016-05-20	Giraffa tippelskirchi	2705072464	9.43	Contig	439328	Pennsylvania State University
GCA_013496395.1	animal	SOAPdenovo v. 2.04; HiRise v. 1.2	88.4x	Illumina HiSeq	short	animal_short	A_short	25031	4.4	2020-07-24	Giraffa tippelskirchi	2490075762	9.4	Chromosome	439328	University of California Davis
GCA_001938485.1	animal	ABySS v. 1.9	90.0x	Illumina	short	animal_short	A_short	5133	3.71	2017-01-06	Girardia tigrina	1428149015	9.15	Scaffold	6162	University of Oxford
GCA_018402905.1	animal	Platanus-allee v. 2.2.2	154x	Illumina NovaSeq 6000; Illumina HiSeq 2500	short	animal_short	A_short	11002	4.04	2021-03-18	Glandirana rugosa	7628398632	9.88	Scaffold	8410	Celluler Biology Section, Dept. of Cellular and Molecular Biology, Primate Research Institute, Kyoto University
GCA_013401295.1	animal	AllPaths-LG v. 52488	60x	Illumina HiSeq	short	animal_short	A_short	39898	4.6	2020-07-10	Glareola pratincola	1172993239	9.07	Scaffold	43316	B10K Consortium
GCA_013399595.1	animal	AllPaths-LG v. 52488	69x	Illumina HiSeq	short	animal_short	A_short	74988	4.87	2020-07-10	Glaucidium brasilianum	1170141437	9.07	Scaffold	78217	B10K Consortium
GCA_004027185.1	animal	DISCOVAR de novo v. discovardenovo-52488	31.8x	Illumina HiSeq	short	animal_short	A_short	26062	4.42	2019-01-16	Glis glis	2462087207	9.39	Scaffold	41261	Broad Institute
GCA_006547405.1	animal	Supernova v. 2.1.1	36.0x	Illumina HiSeq	short	animal_short	A_short	332801	5.52	2019-07-03	Globicephala melas	2333854592	9.37	Scaffold	9731	Canada's Genomic Enterprise
GCA_000724045.1	animal	N/A	145x	N/A	short	animal_short	A_short	11611	4.06	2014-05-30	Globodera pallida	123625196	8.09	Scaffold	36090	WTSI
GCA_000688735.1	animal	ALLPATHS-LG v. August 2013	62x	Illumina	short	animal_short	A_short	45924	4.66	2014-05-12	Glossina austeni	370264922	8.57	Scaffold	7395	Glossina Genomes Consortium
GCA_000671755.1	animal	ALLPATHS-LG v. August 2013	81x	Illumina	short	animal_short	A_short	62009	4.79	2014-05-08	Glossina brevipalpis	315360362	8.5	Scaffold	37001	Glossina Genomes Consortium
GCA_014805625.1	animal	supernova v. 2.1.1	56.0x	Illumina NovaSeq	short	animal_short	A_short	72022	4.86	2020-09-30	Glossina fuscipes	390087113	8.59	Scaffold	7396	Yale School of Public Health
GCA_000671735.1	animal	ALLPATHS-LG v. September 2013	120x	Illumina	short	animal_short	A_short	64354	4.81	2014-05-08	Glossina fuscipes fuscipes	374774708	8.57	Scaffold	201502	Glossina Genomes Consortium
GCA_001014515.1	animal	SOAPdenovo v. 1.05	13.9x	Illumina	short	animal_short	A_short	3909	3.59	2015-05-28	Glossina morsitans	348062779	8.54	Scaffold	7394	UC Berkeley
GCA_001077435.1	animal	N/A	N/A	N/A	short	animal_short	A_short	49769	4.7	2014-03-12	Glossina morsitans morsitans	363107242	8.56	Contig	37546	Wellcome Trust Sanger Institute
GCA_000688715.1	animal	ALLPATHS-LG v. August 2013	78x	Illumina	short	animal_short	A_short	167200	5.22	2014-05-12	Glossina pallidipes	357332231	8.55	Scaffold	7398	Glossina Genomes Consortium
GCA_000818775.1	animal	ALLPATHS-LG November 2014	138x	Illumina	short	animal_short	A_short	24489	4.39	2015-01-15	Glossina palpalis gambiensis	380104241	8.58	Scaffold	67801	Glossina Genomes Consortium
GCA_003347265.1	animal	Platanus v. 1.2.1	53.0x	Illumina HiSeq	short	animal_short	A_short	14418	4.16	2018-07-31	Glossosoma conforme	604293666	8.78	Scaffold	1875375	University of Duisburg-Essen
GCA_015104535.1	animal	Celera Assembler v. 8.3	11.53x	Illumina HiSeq 2500	short	animal_short	A_short	8427	3.93	2020-10-29	Gnathochromis permaxillaris	700749853	8.85	Scaffold	143505	"CICHLID~X"
GCA_015052325.1	animal	Celera Assembler v. 8.3	10.89x	Illumina HiSeq 2500	short	animal_short	A_short	7170	3.86	2020-10-28	Gnathochromis permaxillaris	692581368	8.84	Scaffold	143505	"CICHLID~X"
GCA_015052505.1	animal	Celera Assembler v. 8.3	9.38x	Illumina HiSeq 2500	short	animal_short	A_short	7499	3.88	2020-10-28	Gnathochromis pfefferi	684035700	8.84	Scaffold	32498	"CICHLID~X"
GCA_015103855.1	animal	Celera Assembler v. 8.3	8.93x	Illumina HiSeq 2500	short	animal_short	A_short	7081	3.85	2020-10-29	Gnathochromis pfefferi	680179288	8.83	Scaffold	32498	"CICHLID~X"
GCA_018230945.1	animal	SPAdes v. 3.13	0.02x	Illumina HiSeq X Ten	short	animal_short	A_short	440	2.64	2021-05-03	Gomalia elma	5012390	6.7	Contig	1469290	Florida Museum of Natural History
GCA_018231205.1	animal	SPAdes v. 3.13	0.36x	Illumina HiSeq X Ten	short	animal_short	A_short	330	2.52	2021-05-03	Gomalia elma	107186862	8.03	Contig	1469290	Florida Museum of Natural History
GCA_003055095.1	animal	Platanus v. 1.2.4	160.0x	Illumina HiSeq	short	animal_short	A_short	37816	4.58	2018-04-17	Goniozus legneri	140141882	8.15	Scaffold	863708	VU University Amsterdam
GCA_002896415.1	animal	SOAPdenovo v. JUNE-2015	118.0x	Illumina HiSeq	short	animal_short	A_short	43735	4.64	2018-01-24	Gopherus agassizii	2184966080	9.34	Scaffold	38772	Arizona State University
GCA_018231245.1	animal	SPAdes v. 3.13	0.73x	Illumina HiSeq X Ten	short	animal_short	A_short	677	2.83	2021-05-03	Gorgopas trochilus	217699676	8.34	Contig	2201555	Florida Museum of Natural History
GCA_018250975.1	animal	SPAdes v. 3.13	0.6x	HiSeq X Ten	short	animal_short	A_short	471	2.67	2021-05-03	Gorgythion begga	177145232	8.25	Contig	354948	Florida Museum of Natural History
GCA_900006655.3	animal	N/A	75x	N/A	short	animal_short	A_short	9406846	6.97	2016-12-22	Gorilla gorilla gorilla	3084595669	9.49	Chromosome	9595	UNIVERSITY OF WASHINGTON
GCA_000151905.3	animal	N/A	80x	N/A	short	animal_short	A_short	52934	4.72	2014-12-19	Gorilla gorilla gorilla	3063346382	9.49	Chromosome	9595	Wellcome Trust Sanger Institute
GCA_018403395.1	animal	Genomic Workbench v. 20.02	103X	Illumina Novaseq6000	short	animal_short	A_short	42983	4.63	2021-03-31	Gorsachius goisagi	1188079666	9.07	Scaffold	1215352	Environmental Genomics Office Center for Environmetal Biology and Ecosystem Studies, National Institute for Environmental Studies
GCA_016433145.1	animal	SOAPnuke v. 1.5; Supernova v. 2.1.1; Gapcloser v. 1.10	100.0x	stLFR; BGISEQ-500; Hi-C	short	animal_short	A_short	73170	4.86	2021-01-06	Gracilinanus agilis	3701017385	9.57	Chromosome	191870	Nanjing Normal University
GCA_018251695.1	animal	SPAdes v. 3.13	0.86x	HiSeq X Ten	short	animal_short	A_short	1430	3.16	2021-05-03	Grais stigmaticus	259093177	8.41	Contig	354951	Florida Museum of Natural History
GCA_013396735.1	animal	SOAPdenovo v. 2.04	49x	Illumina HiSeq	short	animal_short	A_short	64146	4.81	2020-07-10	Grallaria varia	1056033657	9.02	Scaffold	117165	B10K Consortium
GCA_015107505.1	animal	Celera Assembler v. 8.3	16.52x	Illumina HiSeq 2500	short	animal_short	A_short	11878	4.07	2020-10-29	Grammatotria lemairii	711001987	8.85	Scaffold	143506	"CICHLID~X"
GCA_015107535.1	animal	Celera Assembler v. 8.3	8.82x	Illumina HiSeq 2500	short	animal_short	A_short	8383	3.92	2020-10-29	Grammatotria lemairii	674949586	8.83	Scaffold	143506	"CICHLID~X"
GCA_019843835.1	animal	Supernova v. 2.1.1	26.3x	Illumina HiSeq	short	animal_short	A_short	5404	3.73	2021-09-01	Grammomys dolichurus	2089776775	9.32	Scaffold	491754	University of Pennsylvania
GCA_004785775.1	animal	Supernova v. 2.1.1	50.0x	Illumina NovaSeq	short	animal_short	A_short	51731	4.71	2019-04-12	Grammomys surdaster	2412664998	9.38	Scaffold	491861	NIH Sequencing Center
GCA_018246935.1	animal	SPAdes v. 3.13	0.19x	Illumina HiSeq X Ten	short	animal_short	A_short	310	2.49	2021-05-03	Granila paseas	55053328	7.74	Contig	2586000	Florida Museum of Natural History
GCA_013397955.1	animal	SOAPdenovo v. 2.04	49x	Illumina HiSeq	short	animal_short	A_short	100624	5	2020-07-10	Grantiella picta	1014521746	9.01	Scaffold	266360	B10K Consortium
GCA_018247855.1	animal	SPAdes v. 3.13	2.84x	NextSeq 550	short	animal_short	A_short	2411	3.38	2021-05-03	Graphium androcles	851994049	8.93	Contig	202798	Florida Museum of Natural History
GCA_014048405.1	animal	SPAdes v. 2019	140.0x	Illumina	short	animal_short	A_short	110680	5.04	2020-08-03	Graphium doson	730516760	8.86	Scaffold	76206	IRIDIAN GENOMES
GCA_018252495.1	animal	SPAdes v. 3.13	3.48x	HiSeq X Ten	short	animal_short	A_short	1967	3.29	2021-05-03	Graphium evemon	1042811564	9.02	Contig	157372	Florida Museum of Natural History
GCA_018246115.1	animal	SPAdes v. 3.13	1.99x	NextSeq 550	short	animal_short	A_short	1073	3.03	2021-05-03	Graphium sarpedon	596841229	8.78	Contig	76205	Florida Museum of Natural History
GCA_004027655.1	animal	DISCOVAR de novo v. discovardenovo-52488	35x	Illumina HiSeq	short	animal_short	A_short	22138	4.35	2019-01-16	Graphiurus murinus	2815014629	9.45	Scaffold	51346	Broad Institute
GCA_015106255.1	animal	Celera Assembler v. 8.3	13.4x	Illumina HiSeq 2500	short	animal_short	A_short	11849	4.07	2020-10-29	Greenwoodochromis bellcrossi	715592818	8.85	Scaffold	286576	"CICHLID~X"
GCA_015107935.1	animal	Celera Assembler v. 8.3	13.02x	Illumina HiSeq 2500	short	animal_short	A_short	10262	4.01	2020-10-29	Greenwoodochromis christyi	708140562	8.85	Scaffold	299337	"CICHLID~X"
GCA_015107915.1	animal	Celera Assembler v. 8.3	9.34x	Illumina HiSeq 2500	short	animal_short	A_short	9160	3.96	2020-10-29	Greenwoodochromis christyi	690713693	8.84	Scaffold	299337	"CICHLID~X"
GCA_013390085.1	animal	SOAPdenovo v. 2.04	45x	Illumina HiSeq	short	animal_short	A_short	46954	4.67	2020-07-06	Grus americana	1155476187	9.06	Scaffold	9117	B10K Consortium
GCA_002002985.1	animal	Velvet v. 1.2.10; Genomic Workbench v. 8	9X	Illumina Miseq pair-end reads; Ion PGM single reads	short	animal_short	A_short	8228	3.92	2017-02-10	Grus japonensis	1265634512	9.1	Scaffold	30415	Laboratory of Ecogenetics, Environmental Biology Division, National Institute for Environmental Studies
GCA_012487855.1	animal	Genomic Workbench v. 11.01	67X	Illumina HiseqX	short	animal_short	A_short	38530	4.59	2020-04-08	Grus monacha	1182186797	9.07	Scaffold	40818	Environmental Genomics Office, Center for Enviromental Biology and Ecosystem Studies, National Institute for Environmental Studies
GCA_011800095.1	animal	SOAPdenovo v. 2019	120.0x	Illumina	short	animal_short	A_short	126760	5.1	2020-03-31	Guaruba guarouba	1151548123	9.06	Scaffold	51906	IRIDIAN GENOMES
GCA_018249615.1	animal	SPAdes v. 3.13	0.86x	Illumina HiSeq X Ten	short	animal_short	A_short	485	2.69	2021-05-03	Gunayan rhacia	258124315	8.41	Contig	2586002	Florida Museum of Natural History
GCA_018247355.1	animal	SPAdes v. 3.13	0.67x	Illumina HiSeq X Ten	short	animal_short	A_short	396	2.6	2021-05-03	Gunayan rhacia	200437543	8.3	Contig	2586002	Florida Museum of Natural History
GCA_018247335.1	animal	SPAdes v. 3.13	0.73x	Illumina HiSeq X Ten	short	animal_short	A_short	407	2.61	2021-05-03	Gunayan rubricollis	217088555	8.34	Contig	2586003	Florida Museum of Natural History
GCA_009936485.1	animal	SPAdes v. 2019	90.0x	Illumina	short	animal_short	A_short	54271	4.73	2020-01-27	Gymnarchus niloticus	653962364	8.82	Scaffold	42648	IRIDIAN GENOMES
GCA_013399875.1	animal	SOAPdenovo v. 2.04	51x	Illumina HiSeq	short	animal_short	A_short	140542	5.15	2020-07-10	Gymnorhina tibicen	1052262442	9.02	Scaffold	9132	B10K Consortium
GCA_012064415.1	animal	SPAdes v. 2018	300.0x	Illumina HiSeq	short	animal_short	A_short	124054	5.09	2020-04-06	Gyrodactylus bullatarudis	84346884	7.93	Scaffold	82660	Adam Mickiewicz University
GCA_000715275.1	animal	Celera Assembler v. 7.0	120.0x	454; Illumina GAII	short	animal_short	A_short	14673	4.17	2014-06-27	Gyrodactylus salaris	67380660	7.83	Scaffold	37629	Natural History Museum, University of Oslo
GCA_001263275.1	animal	SOAPdenovo v. 2.03	113.0x	Illumina HiSeq	short	animal_short	A_short	22370	4.35	2015-08-13	Habropoda laboriosa	296954667	8.47	Scaffold	597456	BGI
GCA_018252135.1	animal	SPAdes v. 3.13	0.58x	HiSeq X Ten	short	animal_short	A_short	356	2.55	2021-05-03	Haemactis sanguinalis	172685939	8.24	Contig	1921488	Florida Museum of Natural History
GCA_000442195.1	animal	Velvet/SOAPdenovo v. Oct-Dec-2012	185.0x	Illumina	short	animal_short	A_short	12871	4.11	2013-07-31	Haemonchus contortus	319563629	8.5	Scaffold	6289	Cornell University
GCA_013397595.1	animal	AllPaths-LG v. 52488	68x	Illumina HiSeq	short	animal_short	A_short	95631	4.98	2020-07-10	Halcyon senegalensis	1137736700	9.06	Scaffold	342381	B10K Consortium
GCA_013398555.1	animal	Discovar DeNovo v. 52488	262x	Illumina HiSeq	short	animal_short	A_short	134899	5.13	2020-07-10	Haliaeetus albicilla	1222690830	9.09	Scaffold	8969	B10K Consortium
GCA_004320185.1	animal	Genomic Workbench v. 11.01	47X	Illumina HiseqX pair-end reads	short	animal_short	A_short	53802	4.73	2019-02-16	Haliaeetus albicilla	1196539455	9.08	Scaffold	8969	Environmental Genomics Office, Center for Enviromental Biology and Ecosystem Studies, National Institute for Environmental Studies
GCA_000691405.1	animal	SOAPdenovo v. 1.6	26x	Illumina HiSeq	short	animal_short	A_short	25143	4.4	2014-05-15	Haliaeetus albicilla	1133549865	9.05	Scaffold	8969	BGI
GCA_000737465.1	animal	SOAPdenovo2 v. May 2014	103x	Illumina	short	animal_short	A_short	105493	5.02	2014-08-04	Haliaeetus leucocephalus	1178409481	9.07	Scaffold	52644	The Bald Eagle Consortium
GCA_014363185.1	animal	Genomic Workbench v. 20.02	49X	Illumina Novaseq6000	short	animal_short	A_short	86631	4.94	2020-08-22	Haliaeetus pelagicus	1175967700	9.07	Scaffold	52647	Environmental Genomics Office, Center for Environmental Biology and Ecosystem Studies, National Institute for Environmental Studies
GCA_009761265.1	animal	SPAdes v. MAR-2017	200.0x	Illumina	short	animal_short	A_short	38251	4.58	2019-12-17	Halicephalobus sp. NKZ332	47438423	7.68	Scaffold	2598192	Indiana University
GCA_008038995.1	animal	ABySS v. 1.5.2	140.0x	Illumina HiSeq	short	animal_short	A_short	3353	3.53	2019-08-20	Haliotis laevigata	1762655385	9.25	Scaffold	36097	CSIRO
GCA_013436065.1	animal	CLC NGS Cell v. Workbench 4; SOAPdenovo v. src-r223; Custom script v. 2013	250.0x	Illumina GAIIx; Illumina HiSeq	short	animal_short	A_short	19964	4.3	2020-07-21	Halocynthia aurantium	128100739	8.11	Scaffold	254849	CNRS
GCA_013436055.1	animal	CLC NGS Cell v. Workbench 4; SOAPdenovo v. src-r223; Custom script v. 2013	200.0x	Illumina GAIIx; Illumina HiSeq	short	animal_short	A_short	71606	4.85	2020-07-21	Halocynthia roretzi	119682510	8.08	Scaffold	7729	CNRS
GCA_000696795.2	animal	AllPaths LG v. 44620; Atlas Link v. 1.0; Atlas GapFill v. 2.2; redundans v. 0.12c	113.7x	Illumina	short	animal_short	A_short	254075	5.4	2017-12-15	Halyomorpha halys	998224378	9	Scaffold	286706	The i5k Initiative
GCA_000696795.3	animal	AllPaths LG v. 44620; Atlas Link v. 1.0; Atlas GapFill v. 2.2	113.7x	Illumina	short	animal_short	A_short	17705	4.25	2019-10-15	Halyomorpha halys	1150087594	9.06	Scaffold	286706	The i5k Initiative
GCA_015501135.1	animal	Meraculous v. 2.0.3	20.5x	Illumina	short	animal_short	A_short	1130	3.05	2020-11-16	Hapalochlaena maculosa	4009598772	9.6	Scaffold	61716	James Cook University
GCA_000239415.1	animal	ALLPATHS-LG v. R35951	131x	Illumina HiSeq	short	animal_short	A_short	21886	4.34	2011-12-22	Haplochromis burtoni	831411547	8.92	Scaffold	8153	Broad Institute
GCA_015108015.1	animal	Celera Assembler v. 8.3	9.97x	Illumina HiSeq 2500	short	animal_short	A_short	6577	3.82	2020-10-29	Haplochromis burtoni	675588291	8.83	Scaffold	8153	"CICHLID~X"
GCA_015110255.1	animal	Celera Assembler v. 8.3	6.39x	Illumina HiSeq 2500	short	animal_short	A_short	4602	3.66	2020-10-29	Haplochromis burtoni	625339680	8.8	Scaffold	8153	"CICHLID~X"
GCA_018403475.1	animal	Platanus v. 1.2.4	95x	Illumina HiSeq 2500	short	animal_short	A_short	20893	4.32	2021-04-06	Haplochromis chilotes	798403686	8.9	Scaffold	257977	Tokyo Institute of Technology
GCA_015111855.1	animal	Celera Assembler v. 8.3	7.96x	Illumina HiSeq 2500	short	animal_short	A_short	6571	3.82	2020-10-29	Haplochromis paludinosus	665712341	8.82	Scaffold	331646	"CICHLID~X"
GCA_018403495.1	animal	Platanus v. 1.2.4	90x	Illumina HiSeq 2500	short	animal_short	A_short	21828	4.34	2021-04-06	Haplochromis sauvagei	805051152	8.91	Scaffold	77313	Tokyo Institute of Technology
GCA_015103095.1	animal	Celera Assembler v. 8.3	11.82x	Illumina HiSeq 2500	short	animal_short	A_short	9716	3.99	2020-10-29	Haplochromis sp. Chipwa	700233646	8.85	Scaffold	1892571	"CICHLID~X"
GCA_015103135.1	animal	Celera Assembler v. 8.3	8.05x	Illumina HiSeq 2500	short	animal_short	A_short	7331	3.87	2020-10-29	Haplochromis sp. Chipwa	674352407	8.83	Scaffold	1892571	"CICHLID~X"
GCA_015106555.1	animal	Celera Assembler v. 8.3	9.24x	Illumina HiSeq 2500	short	animal_short	A_short	7127	3.85	2020-10-29	Haplochromis vanheusdeni	688696421	8.84	Scaffold	2527912	"CICHLID~X"
GCA_015105255.1	animal	Celera Assembler v. 8.3	16.93x	Illumina HiSeq 2500	short	animal_short	A_short	12456	4.1	2020-10-29	Haplotaxodon microlepis	725877926	8.86	Scaffold	70786	"CICHLID~X"
GCA_015105275.1	animal	Celera Assembler v. 8.3	9.97x	Illumina HiSeq 2500	short	animal_short	A_short	7150	3.85	2020-10-29	Haplotaxodon trifasciatus	689492295	8.84	Scaffold	299339	"CICHLID~X"
GCA_019776145.1	animal	minia v. 3.2	58.92x	Illumina NovaSeq	short	animal_short	A_short	20884	4.32	2021-08-26	Harlomillsia oculata	119225823	8.08	Scaffold	707269	Nanjing Agricultural University
GCA_003402655.1	animal	Platanus v. 1.2.1.1	315x	Illumina Hiseq 2500	short	animal_short	A_short	69098	4.84	2018-07-25	Harmonia axyridis	422830650	8.63	Scaffold	115357	Nagoya University
GCA_003865315.1	animal	Supernova v. 2.0.0	150x	10x Genomics Chromium; Illumina Hiseq X Ten	short	animal_short	A_short	26622	4.43	2018-09-26	Harmonia axyridis	557776117	8.75	Scaffold	115357	National Institute for Basic Biology
GCA_003865295.1	animal	Supernova v. 2.0.0	150x	10x Genomics Chromium; Illumina Hiseq X Ten	short	animal_short	A_short	24360	4.39	2018-09-26	Harmonia axyridis	581414070	8.76	Scaffold	115357	National Institute for Basic Biology
GCA_003865275.1	animal	Supernova v. 2.0.0	150x	10x Genomics Chromium; Illumina Hiseq X Ten	short	animal_short	A_short	23772	4.38	2018-09-26	Harmonia axyridis	510551820	8.71	Scaffold	115357	National Institute for Basic Biology
GCA_000147195.1	animal	SOAPdenovo v. 1.0	100x	Illumina GA	short	animal_short	A_short	38321	4.58	2010-09-17	Harpegnathos saltator	294465601	8.47	Scaffold	610380	BGI-Shenzhen, Shenzhen 518083, China
GCA_018245195.1	animal	SPAdes v. 3.13	0.84x	Illumina HiSeq X Ten	short	animal_short	A_short	478	2.68	2021-05-03	Hasora badra badra	251778103	8.4	Contig	218731	Florida Museum of Natural History
GCA_018247075.1	animal	SPAdes v. 3.13	1.23x	Illumina HiSeq X Ten	short	animal_short	A_short	2464	3.39	2021-05-03	Hasora chromus	369117709	8.57	Contig	218732	Florida Museum of Natural History
GCA_018250775.1	animal	SPAdes v. 3.13	1.2x	HiSeq X Ten	short	animal_short	A_short	1839	3.26	2021-05-03	Helias cama	360822755	8.56	Contig	354953	Florida Museum of Natural History
GCA_018238045.1	animal	SPAdes v. 3.13	1.22x	Illumina HiSeq 2000	short	animal_short	A_short	975	2.99	2021-05-03	Heliconius aoede	367236385	8.56	Contig	33457	Florida Museum of Natural History
GCA_018246395.1	animal	SPAdes v. 3.13	0.69x	Illumina HiSeq 2000	short	animal_short	A_short	1329	3.12	2021-05-03	Heliconius atthis	205487753	8.31	Contig	33430	Florida Museum of Natural History
GCA_018249835.1	animal	SPAdes v. 3.13	1.33x	Illumina HiSeq 2500	short	animal_short	A_short	2118	3.33	2021-05-03	Heliconius besckei	399443927	8.6	Contig	33420	Florida Museum of Natural History
GCA_018247715.1	animal	SPAdes v. 3.13	1.94x	Illumina HiSeq 2500	short	animal_short	A_short	3487	3.54	2021-05-03	Heliconius burneyi	582151197	8.77	Contig	33439	Florida Museum of Natural History
GCA_018231725.1	animal	SPAdes v. 3.13	1.17x	Illumina HiSeq 2000	short	animal_short	A_short	4391	3.64	2021-05-03	Heliconius charithonia	351778219	8.55	Contig	33434	Florida Museum of Natural History
GCA_018231685.1	animal	SPAdes v. 3.13	1.43x	Illumina HiSeq 2000	short	animal_short	A_short	1607	3.21	2021-05-03	Heliconius clysonymus	428294888	8.63	Contig	33446	Florida Museum of Natural History
GCA_018230605.1	animal	SPAdes v. 3.13	1.11x	Illumina HiSeq 2000	short	animal_short	A_short	7364	3.87	2021-05-03	Heliconius congener	331529668	8.52	Contig	33422	Florida Museum of Natural History
GCA_018230625.1	animal	SPAdes v. 3.13	1.09x	Illumina HiSeq 2000	short	animal_short	A_short	5720	3.76	2021-05-03	Heliconius eleuchia	327203082	8.51	Contig	33432	Florida Museum of Natural History
GCA_018249695.1	animal	SPAdes v. 3.13	1.88x	Illumina HiSeq 2500	short	animal_short	A_short	9901	4	2021-05-03	Heliconius erato demophoon	562157132	8.75	Contig	1608923	Florida Museum of Natural History
GCA_013421005.1	animal	w2rap v. 1	236.7888425x	Illumina HiSeq	short	animal_short	A_short	29122	4.46	2020-07-16	Heliconius erato x Heliconius himera	587825014	8.77	Scaffold	2576679	Harvard University
GCA_001485905.1	animal	N/A	N/A	N/A	short	animal_short	A_short	2498	3.4	2015-12-17	Heliconius ethilla	266946155	8.43	Scaffold	33418	CAM
GCA_001485845.1	animal	N/A	N/A	N/A	short	animal_short	A_short	2491	3.4	2015-12-16	Heliconius ethilla	264996679	8.42	Scaffold	33418	CAM
GCA_001485825.1	animal	N/A	N/A	N/A	short	animal_short	A_short	2412	3.38	2015-12-17	Heliconius ethilla	267551150	8.43	Scaffold	33418	CAM
GCA_001485985.1	animal	N/A	N/A	N/A	short	animal_short	A_short	2400	3.38	2015-12-17	Heliconius ethilla aerotome	282526854	8.45	Scaffold	441047	CAM
GCA_018249775.1	animal	SPAdes v. 3.13	1.89x	Illumina HiSeq 2500	short	animal_short	A_short	2505	3.4	2021-05-03	Heliconius hecalesia formosus	566016236	8.75	Contig	171912	Florida Museum of Natural History
GCA_013403705.1	animal	Platanus v. 1.2.4	100.0x	Illumina HiSeq 2500	short	animal_short	A_short	118192	5.07	2020-07-13	Heliconius hermathena	391646345	8.59	Scaffold	310794	The University of Chicago
GCA_018230385.1	animal	SPAdes v. 3.13	1.22x	Illumina HiSeq 2000	short	animal_short	A_short	4666	3.67	2021-05-03	Heliconius hermathena	366100069	8.56	Contig	310794	Florida Museum of Natural History
GCA_018230445.1	animal	SPAdes v. 3.13	1.08x	Illumina HiSeq 2000	short	animal_short	A_short	6973	3.84	2021-05-03	Heliconius hewitsoni	325393557	8.51	Contig	33426	Florida Museum of Natural History
GCA_013421065.1	animal	w2rap v. 1	97.93219375x	Illumina HiSeq	short	animal_short	A_short	22696	4.36	2020-07-16	Heliconius himera	399744062	8.6	Scaffold	33442	Harvard University
GCA_013421025.1	animal	w2rap v. 1	88.81340438x	Illumina HiSeq	short	animal_short	A_short	13443	4.13	2020-07-16	Heliconius himera	410806039	8.61	Scaffold	33442	Harvard University
GCA_018247665.1	animal	SPAdes v. 3.13	1.75x	Illumina HiSeq 2500	short	animal_short	A_short	4621	3.66	2021-05-03	Heliconius himera	524988126	8.72	Contig	33442	Florida Museum of Natural History
GCA_018230405.1	animal	SPAdes v. 3.13	1.37x	Illumina HiSeq 2000	short	animal_short	A_short	1734	3.24	2021-05-03	Heliconius hortense	409536564	8.61	Contig	196493	Florida Museum of Natural History
GCA_001485965.1	animal	N/A	N/A	N/A	short	animal_short	A_short	2386	3.38	2015-12-16	Heliconius ismenius	259837422	8.41	Scaffold	33427	CAM
GCA_001485725.1	animal	N/A	N/A	N/A	short	animal_short	A_short	504	2.7	2015-12-16	Heliconius ismenius metaphorus	8082514	6.91	Scaffold	1109111	CAM
GCA_001486105.1	animal	N/A	N/A	N/A	short	animal_short	A_short	3152	3.5	2015-12-17	Heliconius melpomene aglaope	290420786	8.46	Scaffold	248311	CAM
GCA_001510935.1	animal	N/A	N/A	N/A	short	animal_short	A_short	660	2.82	2016-01-05	Heliconius melpomene malleti	157189997	8.2	Scaffold	248310	CAM
GCA_000313835.2	animal	N/A	N/A	N/A	short	animal_short	A_short	51027	4.71	2012-03-01	Heliconius melpomene melpomene	273786188	8.44	Scaffold	171917	Heliconius Genome Sequencing Consortium
GCA_013420985.1	animal	w2rap v. 1	219.0825438x	Illumina HiSeq	short	animal_short	A_short	28670	4.46	2020-07-16	Heliconius melpomene melpomene	293286443	8.47	Scaffold	171917	Harvard University
GCA_013403645.1	animal	Platanus v. 1.2.4	100.0x	Illumina HiSeq 2500	short	animal_short	A_short	460685	5.66	2020-07-13	Heliconius nattereri	275868317	8.44	Scaffold	310795	The University of Chicago
GCA_016802625.1	animal	Supernova v. 2.1.1	56x	10x genomics Linked-Reads	short	animal_short	A_short	71632	4.86	2021-02-02	Heliconius numata	351227686	8.55	Scaffold	33419	CEFE, CNRS, UMR5175
GCA_016802585.1	animal	Supernova v. 2.1.1	56x	10x genomics Linked-Reads	short	animal_short	A_short	68197	4.83	2021-02-02	Heliconius numata	363038240	8.56	Scaffold	33419	CEFE, CNRS, UMR5175
GCA_016802685.1	animal	Supernova v. 2.1.1	56x	10x genomics Linked-Reads	short	animal_short	A_short	67572	4.83	2021-02-02	Heliconius numata	357839403	8.55	Scaffold	33419	CEFE, CNRS, UMR5175
GCA_016802665.1	animal	Supernova v. 2.1.1	56x	10x genomics Linked-Reads	short	animal_short	A_short	64457	4.81	2021-02-02	Heliconius numata	351013133	8.55	Scaffold	33419	CEFE, CNRS, UMR5175
GCA_016802525.1	animal	Supernova v. 2.1.1	56x	10x genomics Linked-Reads	short	animal_short	A_short	61591	4.79	2021-02-02	Heliconius numata	344033975	8.54	Scaffold	33419	CEFE, CNRS, UMR5175
GCA_016802545.1	animal	Supernova v. 2.1.1	56x	10x genomics Linked-Reads	short	animal_short	A_short	53538	4.73	2021-02-02	Heliconius numata	366617766	8.56	Scaffold	33419	CEFE, CNRS, UMR5175
GCA_016802465.1	animal	Supernova v. 2.1.1	56x	10x genomics Linked-Reads	short	animal_short	A_short	51655	4.71	2021-02-02	Heliconius numata	350382625	8.54	Scaffold	33419	CEFE, CNRS, UMR5175
GCA_016802705.1	animal	Supernova v. 2.1.1	27x	10x genomics Linked-Reads	short	animal_short	A_short	43191	4.64	2021-02-02	Heliconius numata	364245568	8.56	Scaffold	33419	CEFE, CNRS, UMR5175
GCA_016802485.1	animal	Supernova v. 2.1.1	48x	10x genomics Linked-Reads	short	animal_short	A_short	42601	4.63	2021-02-02	Heliconius numata	314238884	8.5	Scaffold	33419	CEFE, CNRS, UMR5175
GCA_016802565.1	animal	Supernova v. 2.1.1	56x	10x genomics Linked-Reads	short	animal_short	A_short	42264	4.63	2021-02-02	Heliconius numata	354438213	8.55	Scaffold	33419	CEFE, CNRS, UMR5175
GCA_016802605.1	animal	Supernova v. 2.1.1	28x	10x genomics Linked-Reads	short	animal_short	A_short	40353	4.61	2021-02-02	Heliconius numata	386691569	8.59	Scaffold	33419	CEFE, CNRS, UMR5175
GCA_016802505.1	animal	Supernova v. 2.1.1	52x	10x genomics Linked-Reads	short	animal_short	A_short	35456	4.55	2021-02-02	Heliconius numata	340318972	8.53	Scaffold	33419	CEFE, CNRS, UMR5175
GCA_001486625.1	animal	N/A	N/A	N/A	short	animal_short	A_short	3091	3.49	2015-12-17	Heliconius pardalinus sergestus	277374261	8.44	Scaffold	884342	CAM
GCA_001486765.1	animal	N/A	N/A	N/A	short	animal_short	A_short	3030	3.48	2015-12-17	Heliconius pardalinus sergestus	279582889	8.45	Scaffold	884342	CAM
GCA_001486325.1	animal	N/A	N/A	N/A	short	animal_short	A_short	3019	3.48	2015-12-18	Heliconius pardalinus sergestus	281080160	8.45	Scaffold	884342	CAM
GCA_001486225.1	animal	N/A	N/A	N/A	short	animal_short	A_short	2860	3.46	2015-12-17	Heliconius pardalinus sergestus	293608641	8.47	Scaffold	884342	CAM
GCA_018231645.1	animal	SPAdes v. 3.13	1.14x	Illumina HiSeq 2000	short	animal_short	A_short	3151	3.5	2021-05-03	Heliconius ricini	342957225	8.54	Contig	33437	Florida Museum of Natural History
GCA_018237945.1	animal	SPAdes v. 3.13	1.12x	Illumina HiSeq 2000	short	animal_short	A_short	3500	3.54	2021-05-03	Heliconius sapho	335595728	8.53	Contig	33433	Florida Museum of Natural History
GCA_018249795.1	animal	SPAdes v. 3.13	2.25x	Illumina HiSeq 2500	short	animal_short	A_short	2224	3.35	2021-05-03	Heliconius telesiphe telesiphe	674681607	8.83	Contig	2576677	Florida Museum of Natural History
GCA_001486405.1	animal	N/A	N/A	N/A	short	animal_short	A_short	594	2.77	2015-12-15	Heliconius timareta	7449788	6.87	Scaffold	101932	CAM
GCA_001486305.1	animal	N/A	N/A	N/A	short	animal_short	A_short	580	2.76	2015-12-15	Heliconius timareta	7577626	6.88	Scaffold	101932	CAM
GCA_001486425.1	animal	N/A	N/A	N/A	short	animal_short	A_short	578	2.76	2015-12-16	Heliconius timareta	7761920	6.89	Scaffold	101932	CAM
GCA_001486705.1	animal	N/A	N/A	N/A	short	animal_short	A_short	502	2.7	2015-12-16	Heliconius timareta	8308476	6.92	Scaffold	101932	CAM
GCA_001486185.1	animal	N/A	N/A	N/A	short	animal_short	A_short	842	2.93	2015-12-16	Heliconius timareta ssp. JD-2011	8242904	6.92	Scaffold	1109113	CAM
GCA_001486345.1	animal	N/A	N/A	N/A	short	animal_short	A_short	551	2.74	2015-12-16	Heliconius timareta ssp. JD-2011	8032310	6.9	Scaffold	1109113	CAM
GCA_001486545.1	animal	N/A	N/A	N/A	short	animal_short	A_short	544	2.74	2015-12-16	Heliconius timareta ssp. JD-2011	8375146	6.92	Scaffold	1109113	CAM
GCA_001486265.1	animal	N/A	N/A	N/A	short	animal_short	A_short	842	2.93	2015-12-15	Heliconius timareta ssp. NG-2008	6212956	6.79	Scaffold	573616	CAM
GCA_001486565.1	animal	N/A	N/A	N/A	short	animal_short	A_short	661	2.82	2015-12-15	Heliconius timareta ssp. NG-2008	7019868	6.85	Scaffold	573616	CAM
GCA_001486645.1	animal	N/A	N/A	N/A	short	animal_short	A_short	531	2.73	2015-12-16	Heliconius timareta ssp. NG-2008	7871073	6.9	Scaffold	573616	CAM
GCA_001486485.1	animal	N/A	N/A	N/A	short	animal_short	A_short	460	2.66	2015-12-16	Heliconius timareta ssp. NG-2008	8977595	6.95	Scaffold	573616	CAM
GCA_001486365.1	animal	N/A	N/A	N/A	short	animal_short	A_short	522	2.72	2015-12-16	Heliconius timareta timareta	8453332	6.93	Scaffold	573617	CAM
GCA_001486385.1	animal	N/A	N/A	N/A	short	animal_short	A_short	490	2.69	2015-12-16	Heliconius timareta timareta	8616478	6.94	Scaffold	573617	CAM
GCA_001486205.1	animal	N/A	N/A	N/A	short	animal_short	A_short	484	2.68	2015-12-16	Heliconius timareta timareta	8811464	6.95	Scaffold	573617	CAM
GCA_013389785.1	animal	HiRise v. 2019-06-05	73207.61x	Illumina; HiC	short	animal_short	A_short	59177	4.77	2020-07-06	Helicorthomorpha holstii	181200196	8.26	Scaffold	1325552	The Chinese University of Hong Kong
GCA_002156985.1	animal	AllPaths v. JAN-2012	267.0x	Illumina HiSeq	short	animal_short	A_short	23479	4.37	2017-05-22	Helicoverpa armigera	337072206	8.53	Scaffold	29058	Helicoverpa Genome Consortium
GCA_002150865.1	animal	AllPaths v. FEB-2012	135.0x	Illumina HiSeq	short	animal_short	A_short	20602	4.31	2017-05-19	Helicoverpa zea	341147348	8.53	Scaffold	7113	Helicoverpa Genome Consortium
GCA_900096555.1	animal	N/A	100x	N/A	short	animal_short	A_short	42597	4.63	2016-09-19	Heligmosomoides polygyrus bakeri	696954138	8.84	Scaffold	375939	BANG
GCA_018248575.1	animal	SPAdes v. 3.13	1.25x	HiSeq X Ten	short	animal_short	A_short	851	2.93	2021-05-03	Heliopetes ericetorum	373302940	8.57	Contig	2201556	Florida Museum of Natural History
GCA_018248555.1	animal	SPAdes v. 3.13	1.31x	HiSeq X Ten	short	animal_short	A_short	1142	3.06	2021-05-03	Heliopyrgus sublinea	390116060	8.59	Contig	2201560	Florida Museum of Natural History
GCA_013399135.1	animal	SOAPdenovo v. 2.04	43x	Illumina HiSeq	short	animal_short	A_short	53463	4.73	2020-07-10	Heliornis fulica	1097085761	9.04	Scaffold	54369	B10K Consortium
GCA_000326865.1	animal	JGI Jazz v. 01/29/2007	7.92x	Sanger	short	animal_short	A_short	52195	4.72	2012-12-20	Helobdella robusta	235376169	8.37	Scaffold	6412	DOE Joint Genome Institute
GCA_004023845.1	animal	DISCOVAR de novo v. 52488	32.3x	Illumina HiSeq	short	animal_short	A_short	113567	5.06	2019-01-15	Helogale parvula	2392471390	9.38	Scaffold	210647	Broad Institute
GCA_015052305.1	animal	Celera Assembler v. 8.3	17.67x	Illumina HiSeq 2500	short	animal_short	A_short	10032	4	2020-10-28	Hemibates koningsi	725816905	8.86	Scaffold	2126561	"CICHLID~X"
GCA_015113035.1	animal	Celera Assembler v. 8.3	13.35x	Illumina HiSeq 2500	short	animal_short	A_short	2961	3.47	2020-10-29	Hemibates koningsi	569184832	8.76	Scaffold	2126561	"CICHLID~X"
GCA_015106175.1	animal	Celera Assembler v. 8.3	9.29x	Illumina HiSeq 2500	short	animal_short	A_short	7406	3.87	2020-10-29	Hemibates stenosoma	693607676	8.84	Scaffold	286578	"CICHLID~X"
GCA_015106155.1	animal	Celera Assembler v. 8.3	9.51x	Illumina HiSeq 2500	short	animal_short	A_short	6892	3.84	2020-10-29	Hemibates stenosoma	682880642	8.83	Scaffold	286578	"CICHLID~X"
GCA_003118195.1	animal	Allpath-LG v. 44620	100x	Illumina HiSeq 2000	short	animal_short	A_short	9641	3.98	2018-03-21	Hemicentrotus pulcherrimus	568911661	8.76	Scaffold	7650	Center for Information Biology, National Institute of Genetics
GCA_015108515.1	animal	Celera Assembler v. 8.3	23.07x	Illumina HiSeq 2500	short	animal_short	A_short	12746	4.11	2020-10-29	Hemichromis elongatus	694332140	8.84	Scaffold	293472	"CICHLID~X"
GCA_009690805.1	animal	ABySS v. 1.9.0	134.0x	Illumina	short	animal_short	A_short	69851	4.84	2019-11-22	Hemignathus wilsoni	1032496179	9.01	Scaffold	2518271	Smithsonian Institution
GCA_013396855.1	animal	SOAPdenovo v. 2.04	40x	Illumina HiSeq	short	animal_short	A_short	62389	4.8	2020-07-10	Hemiprocne comata	1141196188	9.06	Scaffold	243314	B10K Consortium
GCA_004026825.1	animal	DISCOVAR de novo v. discovardenovo-52488	29.4x	Illumina HiSeq	short	animal_short	A_short	66552	4.82	2019-01-16	Hemitragus hylocrius	2715042536	9.43	Scaffold	330464	Broad Institute
GCA_009887335.1	animal	Trinity IDBA-UD idba v. 1.1.1	300.0x	Illumina HiSeq	short	animal_short	A_short	7570	3.88	2020-01-15	Henneguya salminicola	61443780	7.79	Scaffold	69463	Tel-Aviv University
GCA_017165825.1	animal	Supernova v. 2.0.1	141.0x	BGI_SEQ 500	short	animal_short	A_short	476524	5.68	2021-03-09	Hepsetus odoe	862056194	8.94	Chromosome	42563	BGI
GCA_009835165.1	animal	DiscovarDeNovo v. 52488	300.0x	Illumina MiSeq	short	animal_short	A_short	258950	5.41	2020-01-09	Hermetia illucens	1101327485	9.04	Scaffold	343691	Institute of Plant Physiology and Ecology,SIBS,CAS
GCA_001014895.1	animal	SOAPdenovo v. 1.05	8.5x	Illumina	short	animal_short	A_short	1212	3.08	2015-05-28	Hermetia illucens	890457210	8.95	Scaffold	343691	UC Berkeley
GCA_013399355.1	animal	AllPaths-LG v. 52488	66x	Illumina HiSeq	short	animal_short	A_short	61768	4.79	2020-07-10	Herpetotheres cachinnans	1175298361	9.07	Scaffold	56343	B10K Consortium
GCA_018248915.1	animal	SPAdes v. 3.13	1.19x	HiSeq X Ten	short	animal_short	A_short	3518	3.55	2021-05-03	Hesperia meskei straton	357818833	8.55	Contig	2201562	Florida Museum of Natural History
GCA_018248335.1	animal	SPAdes v. 3.13	1.02x	HiSeq X Ten	short	animal_short	A_short	1301	3.11	2021-05-03	Hesperopsis alpheus texana	304720485	8.48	Contig	2201563	Florida Museum of Natural History
GCA_015164035.1	animal	AllPaths v. 2019	120.0x	Illumina	short	animal_short	A_short	11629	4.07	2020-11-01	Heteractis crispa	399044133	8.6	Scaffold	175771	IRIDIAN GENOMES
GCA_011763375.1	animal	SPAdes v. 2019	120.0x	Illumina	short	animal_short	A_short	14063	4.15	2020-03-27	Heteractis magnifica	376947355	8.58	Scaffold	38281	IRIDIAN GENOMES
GCA_014060925.1	animal	3D-DNA v. 180922	77.0x	BGISEQ-500	short	animal_short	A_short	61523	4.79	2020-08-04	Heterocephalus glaber	3041864219	9.48	Scaffold	10181	Institute of Zoology, Chinese Academy of Sciences
GCA_000247695.1	animal	AllPaths v. R39605	90x	Illumina HiSeq	short	animal_short	A_short	47778	4.68	2012-02-17	Heterocephalus glaber	2618188253	9.42	Scaffold	10181	Broad Institute
GCA_000230445.1	animal	SOAPdenovo v. 1.05	90x	Illumina HiSeq 2000	short	animal_short	A_short	21750	4.34	2011-10-14	Heterocephalus glaber	2643961837	9.42	Scaffold	10181	Beijing Genomics Institute
GCA_015108495.1	animal	Celera Assembler v. 8.3	22.25x	Illumina HiSeq 2500	short	animal_short	A_short	8670	3.94	2020-10-29	Heterochromis multidens	833341774	8.92	Scaffold	73563	"CICHLID~X"
GCA_000150805.1	animal	N/A	N/A	N/A	short	animal_short	A_short	2067	3.32	2008-04-01	Heterodera glycines	81908042	7.91	Scaffold	51029	Monsanto
GCA_004026845.1	animal	DISCOVAR de novo v. discovardenovo-52488	24.4x	Illumina HiSeq	short	animal_short	A_short	62841	4.8	2019-01-16	Heterohyrax brucei	3618151652	9.56	Scaffold	77598	Broad Institute
GCA_011075105.1	animal	Supernova 2 v. SEPT-2019	60.0x	Illumina NovaSeq	short	animal_short	A_short	151401	5.18	2020-03-10	Heteronetta atricapilla	1151864095	9.06	Chromosome	555264	Brood Parasitic Bird Genomes Consortium
GCA_000223415.1	animal	Celera assembler v. 6.0	26.1x	454; ABI 3730	short	animal_short	A_short	101980	5.01	2011-08-22	Heterorhabditis bacteriophora	76974349	7.89	Scaffold	37862	Washington University Genome Sequencing Center
GCA_015108575.1	animal	Celera Assembler v. 8.3	9.43x	Illumina HiSeq 2500	short	animal_short	A_short	8911	3.95	2020-10-29	Heterotilapia buettikoferi	720630469	8.86	Scaffold	2591251	"CICHLID~X"
GCA_018247535.1	animal	SPAdes v. 3.13	0.64x	Illumina HiSeq X Ten	short	animal_short	A_short	367	2.56	2021-05-03	Hewitsoniella migonitis	192261585	8.28	Contig	2586005	Florida Museum of Natural History
GCA_013400095.1	animal	SOAPdenovo v. 2.04	39x	Illumina HiSeq	short	animal_short	A_short	79248	4.9	2020-07-10	Himantopus himantopus	1196502159	9.08	Scaffold	225398	B10K Consortium
GCA_003993805.1	animal	SOAPdenovo v. June-2018	51.0x	Illumina HiSeq	short	animal_short	A_short	36551	4.56	2019-01-04	Himantopus leucocephalus	1116806074	9.05	Scaffold	507594	University of Otago
GCA_001891065.1	animal	SOAPdenovo v. 2.04	192x	Illumina HiSeq 2000	short	animal_short	A_short	39546	4.6	2016-12-08	Hippocampus comes	493759415	8.69	Scaffold	109280	South China Sea Institute of Oceanology, Chinese Academy of Sciences
GCA_013400075.1	animal	SOAPdenovo v. 2.04	49x	Illumina HiSeq	short	animal_short	A_short	64762	4.81	2020-07-10	Hippolais icterina	1048398027	9.02	Scaffold	68497	B10K Consortium
GCA_004027065.2	animal	Discovar de novo v. 52492 + Dovetail HiC	77x	Illumina HiSeq	short	animal_short	A_short	76609	4.88	2019-07-15	Hippopotamus amphibius	2733493772	9.44	Scaffold	9833	Broad Institute
GCA_002995585.1	animal	Minia v. 2.0.3	55x	HiSeq200	short	animal_short	A_short	34064	4.53	2018-03-13	Hippopotamus amphibius	2425746322	9.38	Scaffold	9833	Senckenberg Gesellschaft fuer Naturforschung
GCA_001890085.1	animal	AllPaths v. July-2013	218.6x	Illumina HiSeq	short	animal_short	A_short	39863	4.6	2016-12-06	Hipposideros armiger	2236564388	9.35	Scaffold	186990	SKLEC &amp; IECR
GCA_004027415.1	animal	DISCOVAR de novo v. discovardenovo-52488	46x	Illumina HiSeq	short	animal_short	A_short	33704	4.53	2019-01-16	Hipposideros galeritus	2440750851	9.39	Scaffold	58069	Broad Institute
GCA_016433095.1	animal	Supernova v. 2.1.1	40.0x	Illumina HiSeq	short	animal_short	A_short	237164	5.38	2020-12-29	Hippotragus equinus	2603408352	9.42	Scaffold	37186	CIBIO, University of Porto
GCA_006942125.1	animal	MaSuRCA v. 3.2.8	45.0x	Illumina HiSeq	short	animal_short	A_short	45501	4.66	2019-07-12	Hippotragus niger niger	2595326149	9.41	Scaffold	82127	Saint-Petersburg State University
GCA_011800805.1	animal	SPAdes v. 3.7.1; SSpace v. 2.0	35.0x	IonTorrent	short	animal_short	A_short	24951	4.4	2020-03-31	Hirudo medicinalis	187546627	8.27	Scaffold	6421	Scientific Research Institute of Physical-Chemical Medicine of the Federal Medical and Biological Agency
GCA_020137395.1	animal	CLC-Bio v. 11.0.1	627.0x	HiSeq2500	short	animal_short	A_short	2079	3.32	2021-09-24	Hirudo verbana	234989291	8.37	Scaffold	311461	University of South Dakota
GCA_013399815.1	animal	SOAPdenovo v. 2.04	117x	Illumina HiSeq	short	animal_short	A_short	119850	5.08	2020-07-10	Hirundo rustica	1043753555	9.02	Scaffold	43150	B10K Consortium
GCA_004352715.1	animal	SOAPdenovo v. 1.05	90.0x	Illumina	short	animal_short	A_short	14255	4.15	2019-03-14	Hofstenia miamia	949826997	8.98	Scaffold	442651	Harvard University
GCA_002738285.1	animal	SOAPdenovo v. R223	180.0x	Illumina HiSeq	short	animal_short	A_short	80495	4.91	2017-10-31	Holacanthella duospinosa	327566771	8.52	Scaffold	1983282	Landcare Research
GCA_001015215.1	animal	SOAPdenovo v. 1.05	12.7x	Illumina	short	animal_short	A_short	1778	3.25	2015-05-29	Holcocephala fusca	516230974	8.71	Scaffold	1577617	UC Berkeley
GCA_009936505.2	animal	Platanus v. 1.2.4; SSPACE v. 3.0; Redundans v. 0.14a	112.0x	Illumina	short	animal_short	A_short	24218	4.38	2021-07-13	Holothuria glaberrima	1074346208	9.03	Scaffold	31192	IRIDIAN GENOMES
GCA_000696855.2	animal	AllPaths LG v. 35218; Atlas Link v. 1.0; Atlas GapFill v. 2.2; redundans v. 0.12c	68.3x	Illumina	short	animal_short	A_short	46532	4.67	2018-06-15	Homalodisca vitripennis	1445215006	9.16	Scaffold	197043	The i5k Initiative
GCA_002008905.1	animal	DiscoVar v. July 2016	83x	Illumina HiSeq2500	short	animal_short	A_short	535534	5.73	2017-03-06	Homo sapiens	3076446444	9.49	Scaffold	9606	The Genome Institute at Washington University School of Medicine
GCA_015144605.1	animal	10x Supernova v. 2.0.1	54.2978x	Illumina NovaSeq	short	animal_short	A_short	201534	5.3	2020-10-30	Homo sapiens	750437272	8.88	Scaffold	9606	University of California, San Francisco
GCA_015128985.1	animal	supernova v. 2.1.2	57.75917609x	Illumina NovaSeq	short	animal_short	A_short	196406	5.29	2020-10-29	Homo sapiens	2861216987	9.46	Scaffold	9606	Academia Sinica
GCA_015156275.1	animal	supernova v. 2.1.2	54.48489892x	Illumina NovaSeq	short	animal_short	A_short	196014	5.29	2020-10-30	Homo sapiens	2856420331	9.46	Scaffold	9606	Academia Sinica
GCA_015121945.1	animal	supernova v. 2.1.2	56.63876086x	Illumina NovaSeq	short	animal_short	A_short	195674	5.29	2020-10-29	Homo sapiens	2846639989	9.45	Scaffold	9606	Academia Sinica
GCA_015128305.1	animal	supernova v. 2.1.2	53.36451932x	Illumina NovaSeq	short	animal_short	A_short	195273	5.29	2020-10-29	Homo sapiens	2839640523	9.45	Scaffold	9606	Academia Sinica
GCA_015129225.1	animal	supernova v. 2.1.2	55.69264838x	Illumina NovaSeq	short	animal_short	A_short	194819	5.29	2020-10-29	Homo sapiens	2856312066	9.46	Scaffold	9606	Academia Sinica
GCA_015128865.1	animal	supernova v. 2.1.2	52.41278292x	Illumina NovaSeq	short	animal_short	A_short	194732	5.29	2020-10-29	Homo sapiens	2842681754	9.45	Scaffold	9606	Academia Sinica
GCA_015129085.1	animal	supernova v. 2.1.2	55.63675512x	Illumina NovaSeq	short	animal_short	A_short	194722	5.29	2020-10-29	Homo sapiens	2871455270	9.46	Scaffold	9606	Academia Sinica
GCA_015155735.1	animal	supernova v. 2.1.2	56.67021535x	Illumina NovaSeq	short	animal_short	A_short	194567	5.29	2020-10-30	Homo sapiens	2855343512	9.46	Scaffold	9606	Academia Sinica
GCA_015129105.1	animal	supernova v. 2.1.2	49.375827x	Illumina NovaSeq	short	animal_short	A_short	194470	5.29	2020-10-29	Homo sapiens	2850132257	9.45	Scaffold	9606	Academia Sinica
GCA_015156155.1	animal	supernova v. 2.1.2	55.43330389x	Illumina NovaSeq	short	animal_short	A_short	193280	5.29	2020-10-30	Homo sapiens	2840643017	9.45	Scaffold	9606	Academia Sinica
GCA_015126355.1	animal	supernova v. 2.1.2	57.90322947x	Illumina NovaSeq	short	animal_short	A_short	192082	5.28	2020-10-29	Homo sapiens	2835047334	9.45	Scaffold	9606	Academia Sinica
GCA_015127405.1	animal	supernova v. 2.1.2	53.97209989x	Illumina NovaSeq	short	animal_short	A_short	191893	5.28	2020-10-29	Homo sapiens	2848151077	9.45	Scaffold	9606	Academia Sinica
GCA_015126895.1	animal	supernova v. 2.1.2	58.86601485x	Illumina NovaSeq	short	animal_short	A_short	190788	5.28	2020-10-29	Homo sapiens	2854558386	9.46	Scaffold	9606	Academia Sinica
GCA_015126375.1	animal	supernova v. 2.1.2	58.52757208x	Illumina NovaSeq	short	animal_short	A_short	190050	5.28	2020-10-29	Homo sapiens	2828366146	9.45	Scaffold	9606	Academia Sinica
GCA_015126955.1	animal	supernova v. 2.1.2	57.11214728x	Illumina NovaSeq	short	animal_short	A_short	189435	5.28	2020-10-29	Homo sapiens	2834820580	9.45	Scaffold	9606	Academia Sinica
GCA_015128325.1	animal	supernova v. 2.1.2	54.35729405x	Illumina NovaSeq	short	animal_short	A_short	188919	5.28	2020-10-29	Homo sapiens	2851296629	9.46	Scaffold	9606	Academia Sinica
GCA_015156235.1	animal	supernova v. 2.1.2	49.21178943x	Illumina NovaSeq	short	animal_short	A_short	187522	5.27	2020-10-30	Homo sapiens	2841573348	9.45	Scaffold	9606	Academia Sinica
GCA_015124935.1	animal	supernova v. 2.1.2	52.06361077x	Illumina NovaSeq	short	animal_short	A_short	186502	5.27	2020-10-29	Homo sapiens	2850222207	9.45	Scaffold	9606	Academia Sinica
GCA_015124505.1	animal	supernova v. 2.1.2	52.05527337x	Illumina NovaSeq	short	animal_short	A_short	186007	5.27	2020-10-29	Homo sapiens	2841967163	9.45	Scaffold	9606	Academia Sinica
GCA_015159515.1	animal	supernova v. 2.1.2	48.69132968x	Illumina NovaSeq	short	animal_short	A_short	185382	5.27	2020-10-30	Homo sapiens	2839475504	9.45	Scaffold	9606	Academia Sinica
GCA_015159385.1	animal	supernova v. 2.1.2	51.20595075x	Illumina NovaSeq	short	animal_short	A_short	184860	5.27	2020-10-30	Homo sapiens	2847040531	9.45	Scaffold	9606	Academia Sinica
GCA_015076005.1	animal	supernova v. 2.1.2	63.89592165x	Illumina NovaSeq	short	animal_short	A_short	184820	5.27	2020-10-29	Homo sapiens	2844629398	9.45	Scaffold	9606	Academia Sinica
GCA_015125495.1	animal	supernova v. 2.1.2	50.67980693x	Illumina NovaSeq	short	animal_short	A_short	184015	5.26	2020-10-29	Homo sapiens	2857321421	9.46	Scaffold	9606	Academia Sinica
GCA_015150555.1	animal	10x Supernova v. 2.1.1	72.1137x	Illumina NovaSeq	short	animal_short	A_short	183959	5.26	2020-10-30	Homo sapiens	2838471361	9.45	Scaffold	9606	University of California, San Francisco
GCA_015098215.1	animal	supernova v. 2.1.2	63.04502126x	Illumina NovaSeq	short	animal_short	A_short	183858	5.26	2020-10-29	Homo sapiens	2844342710	9.45	Scaffold	9606	Academia Sinica
GCA_015150615.1	animal	10x Supernova v. 2.1.1	67.6492x	Illumina NovaSeq	short	animal_short	A_short	183728	5.26	2020-10-30	Homo sapiens	2834961905	9.45	Scaffold	9606	University of California, San Francisco
GCA_015129715.1	animal	supernova v. 2.1.2	60.32309904x	Illumina NovaSeq	short	animal_short	A_short	183573	5.26	2020-10-29	Homo sapiens	2834149421	9.45	Scaffold	9606	Academia Sinica
GCA_015158525.1	animal	supernova v. 2.1.2	75.17355838x	Illumina NovaSeq	short	animal_short	A_short	183360	5.26	2020-10-30	Homo sapiens	2850479786	9.45	Scaffold	9606	Academia Sinica
GCA_015124495.1	animal	supernova v. 2.1.2	53.94714122x	Illumina NovaSeq	short	animal_short	A_short	183185	5.26	2020-10-29	Homo sapiens	2848291225	9.45	Scaffold	9606	Academia Sinica
GCA_015129375.1	animal	supernova v. 2.1.2	57.42119767x	Illumina NovaSeq	short	animal_short	A_short	182966	5.26	2020-10-29	Homo sapiens	2859024932	9.46	Scaffold	9606	Academia Sinica
GCA_015151915.1	animal	supernova v. 2.1.2	47.75977145x	Illumina NovaSeq	short	animal_short	A_short	182890	5.26	2020-10-30	Homo sapiens	2846714052	9.45	Scaffold	9606	Academia Sinica
GCA_015129185.1	animal	supernova v. 2.1.2	52.36786718x	Illumina NovaSeq	short	animal_short	A_short	182875	5.26	2020-10-29	Homo sapiens	2846499101	9.45	Scaffold	9606	Academia Sinica
GCA_015149575.1	animal	supernova v. 2.1.2	48.19843294x	Illumina NovaSeq	short	animal_short	A_short	182756	5.26	2020-10-30	Homo sapiens	2860066270	9.46	Scaffold	9606	Academia Sinica
GCA_015158375.1	animal	supernova v. 2.1.2	65.75416017x	Illumina NovaSeq	short	animal_short	A_short	182456	5.26	2020-10-30	Homo sapiens	2863995018	9.46	Scaffold	9606	Academia Sinica
GCA_015121905.1	animal	supernova v. 2.1.2	53.90674493x	Illumina NovaSeq	short	animal_short	A_short	182389	5.26	2020-10-29	Homo sapiens	2868764431	9.46	Scaffold	9606	Academia Sinica
GCA_015129475.1	animal	supernova v. 2.1.2	54.93519233x	Illumina NovaSeq	short	animal_short	A_short	182289	5.26	2020-10-29	Homo sapiens	2834020764	9.45	Scaffold	9606	Academia Sinica
GCA_015129675.1	animal	supernova v. 2.1.2	58.56785749x	Illumina NovaSeq	short	animal_short	A_short	182266	5.26	2020-10-29	Homo sapiens	2840128950	9.45	Scaffold	9606	Academia Sinica
GCA_015125355.1	animal	supernova v. 2.1.2	48.14500686x	Illumina NovaSeq	short	animal_short	A_short	182163	5.26	2020-10-29	Homo sapiens	2842588553	9.45	Scaffold	9606	Academia Sinica
GCA_015129575.1	animal	supernova v. 2.1.2	61.15006222x	Illumina NovaSeq	short	animal_short	A_short	182052	5.26	2020-10-29	Homo sapiens	2840714763	9.45	Scaffold	9606	Academia Sinica
GCA_015129815.1	animal	supernova v. 2.1.2	56.14809973x	Illumina NovaSeq	short	animal_short	A_short	181785	5.26	2020-10-29	Homo sapiens	2865066677	9.46	Scaffold	9606	Academia Sinica
GCA_015112895.1	animal	supernova v. 2.1.2	52.53988394x	Illumina NovaSeq	short	animal_short	A_short	181708	5.26	2020-10-29	Homo sapiens	2845592107	9.45	Scaffold	9606	Academia Sinica
GCA_015129495.1	animal	supernova v. 2.1.2	51.34651336x	Illumina NovaSeq	short	animal_short	A_short	181603	5.26	2020-10-29	Homo sapiens	2840901531	9.45	Scaffold	9606	Academia Sinica
GCA_015150635.1	animal	10x Supernova v. 2.1.1	69.0896x	Illumina NovaSeq	short	animal_short	A_short	181423	5.26	2020-10-30	Homo sapiens	2841134231	9.45	Scaffold	9606	University of California, San Francisco
GCA_015095775.1	animal	supernova v. 2.1.2	57.68503949x	Illumina NovaSeq	short	animal_short	A_short	181399	5.26	2020-10-29	Homo sapiens	2865784848	9.46	Scaffold	9606	Academia Sinica
GCA_015129315.1	animal	supernova v. 2.1.2	55.40042791x	Illumina NovaSeq	short	animal_short	A_short	181298	5.26	2020-10-29	Homo sapiens	2865591755	9.46	Scaffold	9606	Academia Sinica
GCA_015150595.1	animal	10x Supernova v. 2.1.1	73.2333x	Illumina NovaSeq	short	animal_short	A_short	181140	5.26	2020-10-30	Homo sapiens	2849176782	9.45	Scaffold	9606	University of California, San Francisco
GCA_015119915.1	animal	supernova v. 2.1.2	50.1051932x	Illumina NovaSeq	short	animal_short	A_short	181038	5.26	2020-10-29	Homo sapiens	2842737557	9.45	Scaffold	9606	Academia Sinica
GCA_015151975.1	animal	supernova v. 2.1.2	47.43758665x	Illumina NovaSeq	short	animal_short	A_short	180974	5.26	2020-10-30	Homo sapiens	2842996698	9.45	Scaffold	9606	Academia Sinica
GCA_015129005.1	animal	supernova v. 2.1.2	50.56150081x	Illumina NovaSeq	short	animal_short	A_short	180208	5.26	2020-10-29	Homo sapiens	2852911857	9.46	Scaffold	9606	Academia Sinica
GCA_015129295.1	animal	supernova v. 2.1.2	49.0633672x	Illumina NovaSeq	short	animal_short	A_short	180030	5.26	2020-10-29	Homo sapiens	2836689554	9.45	Scaffold	9606	Academia Sinica
GCA_015152315.1	animal	10x Supernova v. 2.1.1	70.0309x	Illumina NovaSeq	short	animal_short	A_short	179781	5.25	2020-10-30	Homo sapiens	2844411138	9.45	Scaffold	9606	University of California, San Francisco
GCA_015121845.1	animal	supernova v. 2.1.2	51.18644302x	Illumina NovaSeq	short	animal_short	A_short	179742	5.25	2020-10-29	Homo sapiens	2849747946	9.45	Scaffold	9606	Academia Sinica
GCA_015150535.1	animal	10x Supernova v. 2.1.1	76.0659x	Illumina NovaSeq	short	animal_short	A_short	179689	5.25	2020-10-30	Homo sapiens	2836456495	9.45	Scaffold	9606	University of California, San Francisco
GCA_015129555.1	animal	supernova v. 2.1.2	62.19982493x	Illumina NovaSeq	short	animal_short	A_short	179322	5.25	2020-10-29	Homo sapiens	2846834204	9.45	Scaffold	9606	Academia Sinica
GCA_015150475.1	animal	10x Supernova v. 2.1.1	65.5318x	Illumina NovaSeq	short	animal_short	A_short	179307	5.25	2020-10-30	Homo sapiens	2860445893	9.46	Scaffold	9606	University of California, San Francisco
GCA_015129535.1	animal	supernova v. 2.1.2	63.34301438x	Illumina NovaSeq	short	animal_short	A_short	179186	5.25	2020-10-29	Homo sapiens	2840427786	9.45	Scaffold	9606	Academia Sinica
GCA_015150655.1	animal	10x Supernova v. 2.1.1	79.4154x	Illumina NovaSeq	short	animal_short	A_short	179005	5.25	2020-10-30	Homo sapiens	2844952898	9.45	Scaffold	9606	University of California, San Francisco
GCA_015121605.1	animal	supernova v. 2.1.2	51.83410846x	Illumina NovaSeq	short	animal_short	A_short	178944	5.25	2020-10-29	Homo sapiens	2867183431	9.46	Scaffold	9606	Academia Sinica
GCA_015147305.1	animal	10x Supernova v. v2.1.0	50.7603x	Illumina NovaSeq	short	animal_short	A_short	178504	5.25	2020-10-30	Homo sapiens	2837178910	9.45	Scaffold	9606	University of California, San Francisco
GCA_015150815.1	animal	10x Supernova v. 2.1.1	60.1722x	Illumina NovaSeq	short	animal_short	A_short	178449	5.25	2020-10-30	Homo sapiens	2848491726	9.45	Scaffold	9606	University of California, San Francisco
GCA_015152365.1	animal	10x Supernova v. 2.1.1	63.9457x	Illumina NovaSeq	short	animal_short	A_short	178428	5.25	2020-10-30	Homo sapiens	2842686530	9.45	Scaffold	9606	University of California, San Francisco
GCA_015150835.1	animal	10x Supernova v. 2.1.1	58.5728x	Illumina NovaSeq	short	animal_short	A_short	177767	5.25	2020-10-30	Homo sapiens	2852780799	9.46	Scaffold	9606	University of California, San Francisco
GCA_015152395.1	animal	10x Supernova v. 2.1.1	63.0588x	Illumina NovaSeq	short	animal_short	A_short	177365	5.25	2020-10-30	Homo sapiens	2852651199	9.46	Scaffold	9606	University of California, San Francisco
GCA_015128805.1	animal	supernova v. 2.1.2	50.36499056x	Illumina NovaSeq	short	animal_short	A_short	177276	5.25	2020-10-29	Homo sapiens	2840030821	9.45	Scaffold	9606	Academia Sinica
GCA_015129335.1	animal	supernova v. 2.1.2	52.57907846x	Illumina NovaSeq	short	animal_short	A_short	177102	5.25	2020-10-29	Homo sapiens	2870893785	9.46	Scaffold	9606	Academia Sinica
GCA_015152275.1	animal	10x Supernova v. 2.1.1	59.9747x	Illumina NovaSeq	short	animal_short	A_short	177092	5.25	2020-10-30	Homo sapiens	2845149176	9.45	Scaffold	9606	University of California, San Francisco
GCA_015104115.1	animal	supernova v. 2.1.2	58.84291847x	Illumina NovaSeq	short	animal_short	A_short	177032	5.25	2020-10-29	Homo sapiens	2846045648	9.45	Scaffold	9606	Academia Sinica
GCA_015129635.1	animal	supernova v. 2.1.2	60.11481777x	Illumina NovaSeq	short	animal_short	A_short	177032	5.25	2020-10-29	Homo sapiens	2851644378	9.46	Scaffold	9606	Academia Sinica
GCA_015150505.1	animal	10x Supernova v. 2.1.1	64.5143x	Illumina NovaSeq	short	animal_short	A_short	176887	5.25	2020-10-30	Homo sapiens	2864010941	9.46	Scaffold	9606	University of California, San Francisco
GCA_015119085.1	animal	supernova v. 2.1.2	51.37139966x	Illumina NovaSeq	short	animal_short	A_short	176818	5.25	2020-10-29	Homo sapiens	2857070612	9.46	Scaffold	9606	Academia Sinica
GCA_015129725.1	animal	supernova v. 2.1.2	55.86974175x	Illumina NovaSeq	short	animal_short	A_short	176781	5.25	2020-10-29	Homo sapiens	2868226399	9.46	Scaffold	9606	Academia Sinica
GCA_015147265.1	animal	10x Supernova v. v2.1.0	54.4879x	Illumina NovaSeq	short	animal_short	A_short	176689	5.25	2020-10-30	Homo sapiens	2843301600	9.45	Scaffold	9606	University of California, San Francisco
GCA_015147365.1	animal	10x Supernova v. v2.1.0	53.2063x	Illumina NovaSeq	short	animal_short	A_short	176343	5.25	2020-10-30	Homo sapiens	2854739369	9.46	Scaffold	9606	University of California, San Francisco
GCA_015144785.1	animal	10x Supernova v. 2.0.1	56.2171x	Illumina NovaSeq	short	animal_short	A_short	176008	5.25	2020-10-30	Homo sapiens	2971966064	9.47	Scaffold	9606	University of California, San Francisco
GCA_015129795.1	animal	supernova v. 2.1.2	58.35711739x	Illumina NovaSeq	short	animal_short	A_short	175808	5.25	2020-10-29	Homo sapiens	2852171121	9.46	Scaffold	9606	Academia Sinica
GCA_015150695.1	animal	10x Supernova v. 2.1.1	72.1063x	Illumina NovaSeq	short	animal_short	A_short	175740	5.24	2020-10-30	Homo sapiens	2854999181	9.46	Scaffold	9606	University of California, San Francisco
GCA_015152335.1	animal	10x Supernova v. 2.1.1	63.1442x	Illumina NovaSeq	short	animal_short	A_short	175699	5.24	2020-10-30	Homo sapiens	2848086795	9.45	Scaffold	9606	University of California, San Francisco
GCA_015158355.1	animal	supernova v. 2.1.2	50.73377281x	Illumina NovaSeq	short	animal_short	A_short	175691	5.24	2020-10-30	Homo sapiens	2841862769	9.45	Scaffold	9606	Academia Sinica
GCA_015147285.1	animal	10x Supernova v. v2.1.0	55.5956x	Illumina NovaSeq	short	animal_short	A_short	175662	5.24	2020-10-30	Homo sapiens	2848945873	9.45	Scaffold	9606	University of California, San Francisco
GCA_015150915.1	animal	10x Supernova v. 2.1.1	62.2311x	Illumina NovaSeq	short	animal_short	A_short	175506	5.24	2020-10-30	Homo sapiens	2862457470	9.46	Scaffold	9606	University of California, San Francisco
GCA_015150575.1	animal	10x Supernova v. 2.1.1	61.9489x	Illumina NovaSeq	short	animal_short	A_short	175481	5.24	2020-10-30	Homo sapiens	2857230184	9.46	Scaffold	9606	University of California, San Francisco
GCA_015144825.1	animal	10x Supernova v. 2.0.1	55.9968x	Illumina NovaSeq	short	animal_short	A_short	174973	5.24	2020-10-30	Homo sapiens	2890550980	9.46	Scaffold	9606	University of California, San Francisco
GCA_015150755.1	animal	10x Supernova v. 2.1.1	63.7676x	Illumina NovaSeq	short	animal_short	A_short	174928	5.24	2020-10-30	Homo sapiens	2843737313	9.45	Scaffold	9606	University of California, San Francisco
GCA_015147245.1	animal	10x Supernova v. v2.1.0	52.3997x	Illumina NovaSeq	short	animal_short	A_short	174868	5.24	2020-10-30	Homo sapiens	2861402551	9.46	Scaffold	9606	University of California, San Francisco
GCA_015150775.1	animal	10x Supernova v. 2.1.1	60.8836x	Illumina NovaSeq	short	animal_short	A_short	174864	5.24	2020-10-30	Homo sapiens	2845025702	9.45	Scaffold	9606	University of California, San Francisco
GCA_015152295.1	animal	10x Supernova v. 2.1.1	62.8253x	Illumina NovaSeq	short	animal_short	A_short	174854	5.24	2020-10-30	Homo sapiens	2863214365	9.46	Scaffold	9606	University of California, San Francisco
GCA_015121665.1	animal	supernova v. 2.1.2	73.2794124x	Illumina NovaSeq	short	animal_short	A_short	174842	5.24	2020-10-29	Homo sapiens	2887570426	9.46	Scaffold	9606	Academia Sinica
GCA_015149375.1	animal	10x Supernova v. 2.0.1	56.8237x	Illumina NovaSeq	short	animal_short	A_short	174178	5.24	2020-10-30	Homo sapiens	2867652686	9.46	Scaffold	9606	University of California, San Francisco
GCA_015155765.1	animal	supernova v. 2.1.2	48.64782292x	Illumina NovaSeq	short	animal_short	A_short	174070	5.24	2020-10-30	Homo sapiens	2841937872	9.45	Scaffold	9606	Academia Sinica
GCA_015151215.1	animal	10x Supernova v. 2.1.1	56.7213x	Illumina NovaSeq	short	animal_short	A_short	174044	5.24	2020-10-30	Homo sapiens	2901088467	9.46	Scaffold	9606	University of California, San Francisco
GCA_015144845.1	animal	10x Supernova v. 2.0.1	56.3072x	Illumina NovaSeq	short	animal_short	A_short	173875	5.24	2020-10-30	Homo sapiens	2862686651	9.46	Scaffold	9606	University of California, San Francisco
GCA_015118045.1	animal	supernova v. 2.1.2	55.91742005x	Illumina NovaSeq	short	animal_short	A_short	173866	5.24	2020-10-29	Homo sapiens	2860841573	9.46	Scaffold	9606	Academia Sinica
GCA_015125415.1	animal	supernova v. 2.1.2	68.04224761x	Illumina NovaSeq	short	animal_short	A_short	173807	5.24	2020-10-29	Homo sapiens	2878957872	9.46	Scaffold	9606	Academia Sinica
GCA_015150715.1	animal	10x Supernova v. 2.1.1	59.5785x	Illumina NovaSeq	short	animal_short	A_short	173608	5.24	2020-10-30	Homo sapiens	2843933570	9.45	Scaffold	9606	University of California, San Francisco
GCA_015150675.1	animal	10x Supernova v. 2.1.1	77.1867x	Illumina NovaSeq	short	animal_short	A_short	173526	5.24	2020-10-30	Homo sapiens	2828666502	9.45	Scaffold	9606	University of California, San Francisco
GCA_015150495.1	animal	10x Supernova v. 2.1.1	52.0847x	Illumina NovaSeq	short	animal_short	A_short	173492	5.24	2020-10-30	Homo sapiens	2843381062	9.45	Scaffold	9606	University of California, San Francisco
GCA_015148445.1	animal	10x Supernova v. v2.0.0	54.8566x	Illumina NovaSeq	short	animal_short	A_short	173132	5.24	2020-10-30	Homo sapiens	2922462072	9.47	Scaffold	9606	University of California, San Francisco
GCA_015104055.1	animal	supernova v. 2.1.2	45.76204043x	Illumina NovaSeq	short	animal_short	A_short	172820	5.24	2020-10-29	Homo sapiens	2847761009	9.45	Scaffold	9606	Academia Sinica
GCA_015150995.1	animal	10x Supernova v. 2.1.1	56.3051x	Illumina NovaSeq	short	animal_short	A_short	172808	5.24	2020-10-30	Homo sapiens	2859517591	9.46	Scaffold	9606	University of California, San Francisco
GCA_015152215.1	animal	10x Supernova v. 2.1.1	56.9672x	Illumina NovaSeq	short	animal_short	A_short	172463	5.24	2020-10-30	Homo sapiens	2847807921	9.45	Scaffold	9606	University of California, San Francisco
GCA_015151175.1	animal	10x Supernova v. 2.1.1	54.5685x	Illumina NovaSeq	short	animal_short	A_short	172443	5.24	2020-10-30	Homo sapiens	2846657715	9.45	Scaffold	9606	University of California, San Francisco
GCA_015148405.1	animal	10x Supernova v. v2.0.0	54.7277x	Illumina NovaSeq	short	animal_short	A_short	172422	5.24	2020-10-30	Homo sapiens	2910402936	9.46	Scaffold	9606	University of California, San Francisco
GCA_015146075.1	animal	10x Supernova v. 2.0.1	50.4919x	Illumina NovaSeq	short	animal_short	A_short	172301	5.24	2020-10-30	Homo sapiens	2896721913	9.46	Scaffold	9606	University of California, San Francisco
GCA_015149355.1	animal	10x Supernova v. 2.0.1	57.4996x	Illumina NovaSeq	short	animal_short	A_short	172239	5.24	2020-10-30	Homo sapiens	2855981630	9.46	Scaffold	9606	University of California, San Francisco
GCA_015149295.1	animal	10x Supernova v. 2.0.1	56.5259x	Illumina NovaSeq	short	animal_short	A_short	172234	5.24	2020-10-30	Homo sapiens	2874912387	9.46	Scaffold	9606	University of California, San Francisco
GCA_015149435.1	animal	10x Supernova v. 2.0.1	55.7597x	Illumina NovaSeq	short	animal_short	A_short	172137	5.24	2020-10-30	Homo sapiens	2873203968	9.46	Scaffold	9606	University of California, San Francisco
GCA_015149455.1	animal	10x Supernova v. v2.0.0	55.6738x	Illumina NovaSeq	short	animal_short	A_short	172063	5.24	2020-10-30	Homo sapiens	2889352335	9.46	Scaffold	9606	University of California, San Francisco
GCA_015109015.1	animal	supernova v. 2.1.2	47.96189332x	Illumina NovaSeq	short	animal_short	A_short	171967	5.24	2020-10-29	Homo sapiens	2832592679	9.45	Scaffold	9606	Academia Sinica
GCA_015145485.1	animal	10x Supernova v. 2.0.1	53.4971x	Illumina NovaSeq	short	animal_short	A_short	171869	5.24	2020-10-30	Homo sapiens	2911630452	9.46	Scaffold	9606	University of California, San Francisco
GCA_015074505.1	animal	supernova v. 2.1.2	48.49040566x	Illumina NovaSeq	short	animal_short	A_short	171836	5.24	2020-10-29	Homo sapiens	2846030234	9.45	Scaffold	9606	Academia Sinica
GCA_015149335.1	animal	10x Supernova v. 2.0.1	56.5057x	Illumina NovaSeq	short	animal_short	A_short	171546	5.23	2020-10-30	Homo sapiens	2877192389	9.46	Scaffold	9606	University of California, San Francisco
GCA_015121865.1	animal	supernova v. 2.1.2	76.2647404x	Illumina NovaSeq	short	animal_short	A_short	171504	5.23	2020-10-29	Homo sapiens	2933204034	9.47	Scaffold	9606	Academia Sinica
GCA_015147705.1	animal	10x Supernova v. v2.1.0	54.2273x	Illumina NovaSeq	short	animal_short	A_short	171463	5.23	2020-10-30	Homo sapiens	2838884721	9.45	Scaffold	9606	University of California, San Francisco
GCA_015151035.1	animal	10x Supernova v. 2.1.1	72.5015x	Illumina NovaSeq	short	animal_short	A_short	171396	5.23	2020-10-30	Homo sapiens	2843553978	9.45	Scaffold	9606	University of California, San Francisco
GCA_015151135.1	animal	10x Supernova v. 2.1.1	55.1324x	Illumina NovaSeq	short	animal_short	A_short	171389	5.23	2020-10-30	Homo sapiens	2858033113	9.46	Scaffold	9606	University of California, San Francisco
GCA_015128245.1	animal	supernova v. 2.1.2	50.85528124x	Illumina NovaSeq	short	animal_short	A_short	171375	5.23	2020-10-29	Homo sapiens	2852311641	9.46	Scaffold	9606	Academia Sinica
GCA_015151195.1	animal	10x Supernova v. 2.1.1	56.7618x	Illumina NovaSeq	short	animal_short	A_short	171231	5.23	2020-10-30	Homo sapiens	2877517335	9.46	Scaffold	9606	University of California, San Francisco
GCA_015149415.1	animal	10x Supernova v. 2.0.1	57.0746x	Illumina NovaSeq	short	animal_short	A_short	170961	5.23	2020-10-30	Homo sapiens	2881159641	9.46	Scaffold	9606	University of California, San Francisco
GCA_015148365.1	animal	10x Supernova v. v2.0.0	55.3324x	Illumina NovaSeq	short	animal_short	A_short	170840	5.23	2020-10-30	Homo sapiens	2911896351	9.46	Scaffold	9606	University of California, San Francisco
GCA_015074745.1	animal	supernova v. 2.1.2	42.52315984x	Illumina NovaSeq	short	animal_short	A_short	170808	5.23	2020-10-29	Homo sapiens	2847812253	9.45	Scaffold	9606	Academia Sinica
GCA_015150895.1	animal	10x Supernova v. 2.1.1	54.966x	Illumina NovaSeq	short	animal_short	A_short	170759	5.23	2020-10-30	Homo sapiens	2844621977	9.45	Scaffold	9606	University of California, San Francisco
GCA_015151075.1	animal	10x Supernova v. 2.1.1	70.7692x	Illumina NovaSeq	short	animal_short	A_short	170503	5.23	2020-10-30	Homo sapiens	2850178948	9.45	Scaffold	9606	University of California, San Francisco
GCA_015093255.1	animal	supernova v. 2.1.2	47.7894635x	Illumina NovaSeq	short	animal_short	A_short	170500	5.23	2020-10-29	Homo sapiens	2872422549	9.46	Scaffold	9606	Academia Sinica
GCA_015121785.1	animal	supernova v. 2.1.2	75.91255022x	Illumina NovaSeq	short	animal_short	A_short	170344	5.23	2020-10-29	Homo sapiens	2909571535	9.46	Scaffold	9606	Academia Sinica
GCA_015148545.1	animal	10x Supernova v. v2.1.0	53.2247x	Illumina NovaSeq	short	animal_short	A_short	170327	5.23	2020-10-30	Homo sapiens	2849128129	9.45	Scaffold	9606	University of California, San Francisco
GCA_015149395.1	animal	10x Supernova v. 2.0.1	56.1874x	Illumina NovaSeq	short	animal_short	A_short	170110	5.23	2020-10-30	Homo sapiens	2835302603	9.45	Scaffold	9606	University of California, San Francisco
GCA_015093275.1	animal	supernova v. 2.1.2	53.76874147x	Illumina NovaSeq	short	animal_short	A_short	169969	5.23	2020-10-29	Homo sapiens	2851451976	9.46	Scaffold	9606	Academia Sinica
GCA_015148465.1	animal	10x Supernova v. v2.0.0	55.445x	Illumina NovaSeq	short	animal_short	A_short	169909	5.23	2020-10-30	Homo sapiens	2913073489	9.46	Scaffold	9606	University of California, San Francisco
GCA_015152195.1	animal	10x Supernova v. 2.1.1	71.6227x	Illumina NovaSeq	short	animal_short	A_short	169903	5.23	2020-10-30	Homo sapiens	2843759867	9.45	Scaffold	9606	University of California, San Francisco
GCA_015076025.1	animal	supernova v. 2.1.2	70.46892083x	Illumina NovaSeq	short	animal_short	A_short	169733	5.23	2020-10-29	Homo sapiens	2885678326	9.46	Scaffold	9606	Academia Sinica
GCA_015144705.1	animal	10x Supernova v. 2.0.1	55.0791x	Illumina NovaSeq	short	animal_short	A_short	169707	5.23	2020-10-30	Homo sapiens	2867195111	9.46	Scaffold	9606	University of California, San Francisco
GCA_015144745.1	animal	10x Supernova v. 2.0.1	53.0367x	Illumina NovaSeq	short	animal_short	A_short	169631	5.23	2020-10-30	Homo sapiens	3063664311	9.49	Scaffold	9606	University of California, San Francisco
GCA_015146745.1	animal	10x Supernova v. 2.0.1	55.1784x	Illumina NovaSeq	short	animal_short	A_short	169600	5.23	2020-10-30	Homo sapiens	2912167262	9.46	Scaffold	9606	University of California, San Francisco
GCA_015129275.1	animal	supernova v. 2.1.2	47.34793623x	Illumina NovaSeq	short	animal_short	A_short	169187	5.23	2020-10-29	Homo sapiens	2860644215	9.46	Scaffold	9606	Academia Sinica
GCA_015151235.1	animal	10x Supernova v. 2.1.1	54.0243x	Illumina NovaSeq	short	animal_short	A_short	169151	5.23	2020-10-30	Homo sapiens	2885879849	9.46	Scaffold	9606	University of California, San Francisco
GCA_015148425.1	animal	10x Supernova v. v2.0.0	55.8808x	Illumina NovaSeq	short	animal_short	A_short	168891	5.23	2020-10-30	Homo sapiens	2900302612	9.46	Scaffold	9606	University of California, San Francisco
GCA_015152235.1	animal	10x Supernova v. 2.1.1	57.1059x	Illumina NovaSeq	short	animal_short	A_short	168779	5.23	2020-10-30	Homo sapiens	2855920570	9.46	Scaffold	9606	University of California, San Francisco
GCA_015157095.1	animal	supernova v. 2.1.2	49.24912307x	Illumina NovaSeq	short	animal_short	A_short	168754	5.23	2020-10-30	Homo sapiens	2870904236	9.46	Scaffold	9606	Academia Sinica
GCA_015120625.1	animal	supernova v. 2.1.2	72.45024091x	Illumina NovaSeq	short	animal_short	A_short	168552	5.23	2020-10-29	Homo sapiens	2872044193	9.46	Scaffold	9606	Academia Sinica
GCA_015151155.1	animal	10x Supernova v. 2.1.1	55.4156x	Illumina NovaSeq	short	animal_short	A_short	168427	5.23	2020-10-30	Homo sapiens	2896482956	9.46	Scaffold	9606	University of California, San Francisco
GCA_015112955.1	animal	supernova v. 2.1.2	46.32718825x	Illumina NovaSeq	short	animal_short	A_short	168119	5.23	2020-10-29	Homo sapiens	2864600778	9.46	Scaffold	9606	Academia Sinica
GCA_015150735.1	animal	10x Supernova v. 2.1.1	61.6289x	Illumina NovaSeq	short	animal_short	A_short	168115	5.23	2020-10-30	Homo sapiens	2858396528	9.46	Scaffold	9606	University of California, San Francisco
GCA_015152255.1	animal	10x Supernova v. 2.1.1	68.0793x	Illumina NovaSeq	short	animal_short	A_short	167978	5.23	2020-10-30	Homo sapiens	2861903481	9.46	Scaffold	9606	University of California, San Francisco
GCA_015148385.1	animal	10x Supernova v. v2.0.0	56.0848x	Illumina NovaSeq	short	animal_short	A_short	167940	5.23	2020-10-30	Homo sapiens	2895623496	9.46	Scaffold	9606	University of California, San Francisco
GCA_015144905.1	animal	10x Supernova v. 2.0.1	53.6471x	Illumina NovaSeq	short	animal_short	A_short	167867	5.22	2020-10-30	Homo sapiens	2849847499	9.45	Scaffold	9606	University of California, San Francisco
GCA_015150955.1	animal	10x Supernova v. 2.1.1	63.8835x	Illumina NovaSeq	short	animal_short	A_short	167443	5.22	2020-10-30	Homo sapiens	2856336719	9.46	Scaffold	9606	University of California, San Francisco
GCA_015074645.1	animal	supernova v. 2.1.2	47.8089892x	Illumina NovaSeq	short	animal_short	A_short	167436	5.22	2020-10-29	Homo sapiens	2871704070	9.46	Scaffold	9606	Academia Sinica
GCA_015128905.1	animal	supernova v. 2.1.2	50.13434767x	Illumina NovaSeq	short	animal_short	A_short	167335	5.22	2020-10-29	Homo sapiens	2872038416	9.46	Scaffold	9606	Academia Sinica
GCA_015157295.1	animal	supernova v. 2.1.2	49.89626255x	Illumina NovaSeq	short	animal_short	A_short	167275	5.22	2020-10-30	Homo sapiens	2855210259	9.46	Scaffold	9606	Academia Sinica
GCA_015151015.1	animal	10x Supernova v. 2.1.1	56.8099x	Illumina NovaSeq	short	animal_short	A_short	167130	5.22	2020-10-30	Homo sapiens	2844045484	9.45	Scaffold	9606	University of California, San Francisco
GCA_015149515.1	animal	10x Supernova v. v2.0.0	54.8573x	Illumina NovaSeq	short	animal_short	A_short	167046	5.22	2020-10-30	Homo sapiens	2893475861	9.46	Scaffold	9606	University of California, San Francisco
GCA_015128945.1	animal	supernova v. 2.1.2	48.58155039x	Illumina NovaSeq	short	animal_short	A_short	166998	5.22	2020-10-29	Homo sapiens	2870601933	9.46	Scaffold	9606	Academia Sinica
GCA_015151095.1	animal	10x Supernova v. 2.1.1	61.4797x	Illumina NovaSeq	short	animal_short	A_short	166985	5.22	2020-10-30	Homo sapiens	2846241197	9.45	Scaffold	9606	University of California, San Francisco
GCA_015151055.1	animal	10x Supernova v. 2.1.1	61.1819x	Illumina NovaSeq	short	animal_short	A_short	166902	5.22	2020-10-30	Homo sapiens	2832961752	9.45	Scaffold	9606	University of California, San Francisco
GCA_015149315.1	animal	10x Supernova v. 2.0.1	58.1638x	Illumina NovaSeq	short	animal_short	A_short	166800	5.22	2020-10-30	Homo sapiens	2880931609	9.46	Scaffold	9606	University of California, San Francisco
GCA_015151255.1	animal	10x Supernova v. 2.0.1	54.9045x	Illumina NovaSeq	short	animal_short	A_short	166665	5.22	2020-10-30	Homo sapiens	2873021308	9.46	Scaffold	9606	University of California, San Francisco
GCA_015145685.1	animal	10x Supernova v. 2.0.1	55.8985x	Illumina NovaSeq	short	animal_short	A_short	166377	5.22	2020-10-30	Homo sapiens	2878501434	9.46	Scaffold	9606	University of California, San Francisco
GCA_015145465.1	animal	10x Supernova v. 2.0.1	52.1319x	Illumina NovaSeq	short	animal_short	A_short	166312	5.22	2020-10-30	Homo sapiens	2919042641	9.47	Scaffold	9606	University of California, San Francisco
GCA_015144805.1	animal	10x Supernova v. 2.0.1	57.6899x	Illumina NovaSeq	short	animal_short	A_short	166109	5.22	2020-10-30	Homo sapiens	2895607467	9.46	Scaffold	9606	University of California, San Francisco
GCA_015146495.1	animal	10x Supernova v. 2.0.1	57.4708x	Illumina NovaSeq	short	animal_short	A_short	166092	5.22	2020-10-30	Homo sapiens	2884598266	9.46	Scaffold	9606	University of California, San Francisco
GCA_015120275.1	animal	supernova v. 2.1.2	52.17259593x	Illumina NovaSeq	short	animal_short	A_short	166027	5.22	2020-10-29	Homo sapiens	2841302079	9.45	Scaffold	9606	Academia Sinica
GCA_015150935.1	animal	10x Supernova v. 2.1.1	60.4054x	Illumina NovaSeq	short	animal_short	A_short	165787	5.22	2020-10-30	Homo sapiens	2842069014	9.45	Scaffold	9606	University of California, San Francisco
GCA_015144685.1	animal	10x Supernova v. 2.0.1	57.4178x	Illumina NovaSeq	short	animal_short	A_short	165578	5.22	2020-10-30	Homo sapiens	2996062455	9.48	Scaffold	9606	University of California, San Francisco
GCA_015143195.1	animal	supernova v. 2.1.2	48.12274417x	Illumina NovaSeq	short	animal_short	A_short	165533	5.22	2020-10-30	Homo sapiens	2864055399	9.46	Scaffold	9606	Academia Sinica
GCA_015149255.1	animal	10x Supernova v. 2.0.1	56.848x	Illumina NovaSeq	short	animal_short	A_short	165426	5.22	2020-10-30	Homo sapiens	2866843920	9.46	Scaffold	9606	University of California, San Francisco
GCA_015148325.1	animal	10x Supernova v. v2.0.0	55.0579x	Illumina NovaSeq	short	animal_short	A_short	165346	5.22	2020-10-30	Homo sapiens	2950542275	9.47	Scaffold	9606	University of California, San Francisco
GCA_015145725.1	animal	10x Supernova v. 2.0.1	48.5285x	Illumina NovaSeq	short	animal_short	A_short	165096	5.22	2020-10-30	Homo sapiens	2939952454	9.47	Scaffold	9606	University of California, San Francisco
GCA_015148335.1	animal	10x Supernova v. v2.0.0	52.0838x	Illumina NovaSeq	short	animal_short	A_short	164936	5.22	2020-10-30	Homo sapiens	2926140403	9.47	Scaffold	9606	University of California, San Francisco
GCA_015146585.1	animal	10x Supernova v. 2.0.1	57.1758x	Illumina NovaSeq	short	animal_short	A_short	164830	5.22	2020-10-30	Homo sapiens	2897992455	9.46	Scaffold	9606	University of California, San Francisco
GCA_015148485.1	animal	10x Supernova v. v2.1.0	81.7374x	Illumina NovaSeq	short	animal_short	A_short	164748	5.22	2020-10-30	Homo sapiens	2847248400	9.45	Scaffold	9606	University of California, San Francisco
GCA_015146535.1	animal	10x Supernova v. 2.0.1	55.7944x	Illumina NovaSeq	short	animal_short	A_short	164469	5.22	2020-10-30	Homo sapiens	2872699957	9.46	Scaffold	9606	University of California, San Francisco
GCA_015086795.1	animal	supernova v. 2.1.2	64.17164186x	Illumina NovaSeq	short	animal_short	A_short	164370	5.22	2020-10-29	Homo sapiens	2855706106	9.46	Scaffold	9606	Academia Sinica
GCA_015146635.1	animal	10x Supernova v. 2.0.1	56.1009x	Illumina NovaSeq	short	animal_short	A_short	164350	5.22	2020-10-30	Homo sapiens	2977511697	9.47	Scaffold	9606	University of California, San Francisco
GCA_015157215.1	animal	supernova v. 2.1.2	49.40249787x	Illumina NovaSeq	short	animal_short	A_short	164018	5.21	2020-10-30	Homo sapiens	2867679235	9.46	Scaffold	9606	Academia Sinica
GCA_015144945.1	animal	10x Supernova v. 2.0.1	53.8144x	Illumina NovaSeq	short	animal_short	A_short	164015	5.21	2020-10-30	Homo sapiens	2857995835	9.46	Scaffold	9606	University of California, San Francisco
GCA_015121685.1	animal	supernova v. 2.1.2	67.40133541x	Illumina NovaSeq	short	animal_short	A_short	163827	5.21	2020-10-29	Homo sapiens	2917884553	9.47	Scaffold	9606	Academia Sinica
GCA_015159335.1	animal	supernova v. 2.1.2	52.25204097x	Illumina NovaSeq	short	animal_short	A_short	163787	5.21	2020-10-30	Homo sapiens	2861852689	9.46	Scaffold	9606	Academia Sinica
GCA_015112915.1	animal	supernova v. 2.1.2	42.0326856x	Illumina NovaSeq	short	animal_short	A_short	163628	5.21	2020-10-29	Homo sapiens	2859261709	9.46	Scaffold	9606	Academia Sinica
GCA_015144925.1	animal	10x Supernova v. 2.0.1	51.5279x	Illumina NovaSeq	short	animal_short	A_short	163604	5.21	2020-10-30	Homo sapiens	2892083233	9.46	Scaffold	9606	University of California, San Francisco
GCA_015148505.1	animal	10x Supernova v. v2.1.0	52.0226x	Illumina NovaSeq	short	animal_short	A_short	163358	5.21	2020-10-30	Homo sapiens	2859947028	9.46	Scaffold	9606	University of California, San Francisco
GCA_015105875.1	animal	supernova v. 2.1.2	60.71307833x	Illumina NovaSeq	short	animal_short	A_short	163276	5.21	2020-10-29	Homo sapiens	2846981310	9.45	Scaffold	9606	Academia Sinica
GCA_015075605.1	animal	supernova v. 2.1.2	53.22810333x	Illumina NovaSeq	short	animal_short	A_short	163214	5.21	2020-10-29	Homo sapiens	2845005022	9.45	Scaffold	9606	Academia Sinica
GCA_015148525.1	animal	10x Supernova v. v2.1.0	52.0648x	Illumina NovaSeq	short	animal_short	A_short	163106	5.21	2020-10-30	Homo sapiens	2864360868	9.46	Scaffold	9606	University of California, San Francisco
GCA_015159215.1	animal	supernova v. 2.1.2	50.57058696x	Illumina NovaSeq	short	animal_short	A_short	162999	5.21	2020-10-30	Homo sapiens	2842046669	9.45	Scaffold	9606	Academia Sinica
GCA_015147825.1	animal	10x Supernova v. v2.1.0	55.6037x	Illumina NovaSeq	short	animal_short	A_short	162908	5.21	2020-10-30	Homo sapiens	2864249007	9.46	Scaffold	9606	University of California, San Francisco
GCA_015100085.1	animal	supernova v. 2.1.2	61.11793821x	Illumina NovaSeq	short	animal_short	A_short	162852	5.21	2020-10-29	Homo sapiens	2854145703	9.46	Scaffold	9606	Academia Sinica
GCA_015147225.1	animal	10x Supernova v. v2.1.0	51.2927x	Illumina NovaSeq	short	animal_short	A_short	162700	5.21	2020-10-30	Homo sapiens	2870884245	9.46	Scaffold	9606	University of California, San Francisco
GCA_015147805.1	animal	10x Supernova v. v2.1.0	52.0728x	Illumina NovaSeq	short	animal_short	A_short	162662	5.21	2020-10-30	Homo sapiens	2847223945	9.45	Scaffold	9606	University of California, San Francisco
GCA_015121425.1	animal	supernova v. 2.1.2	57.95396875x	Illumina NovaSeq	short	animal_short	A_short	162494	5.21	2020-10-29	Homo sapiens	2887393336	9.46	Scaffold	9606	Academia Sinica
GCA_015147665.1	animal	10x Supernova v. v2.1.0	51.6649x	Illumina NovaSeq	short	animal_short	A_short	162375	5.21	2020-10-30	Homo sapiens	2859247735	9.46	Scaffold	9606	University of California, San Francisco
GCA_015146675.1	animal	10x Supernova v. 2.0.1	50.1641x	Illumina NovaSeq	short	animal_short	A_short	162320	5.21	2020-10-30	Homo sapiens	2957351013	9.47	Scaffold	9606	University of California, San Francisco
GCA_015150855.1	animal	10x Supernova v. 2.1.1	51.6131x	Illumina NovaSeq	short	animal_short	A_short	162118	5.21	2020-10-30	Homo sapiens	2838851323	9.45	Scaffold	9606	University of California, San Francisco
GCA_015159235.1	animal	supernova v. 2.1.2	53.04148073x	Illumina NovaSeq	short	animal_short	A_short	161606	5.21	2020-10-30	Homo sapiens	2856559867	9.46	Scaffold	9606	Academia Sinica
GCA_015150975.1	animal	10x Supernova v. 2.1.1	59.5124x	Illumina NovaSeq	short	animal_short	A_short	161572	5.21	2020-10-30	Homo sapiens	2841009135	9.45	Scaffold	9606	University of California, San Francisco
GCA_015119855.1	animal	supernova v. 2.1.2	52.61461057x	Illumina NovaSeq	short	animal_short	A_short	161435	5.21	2020-10-29	Homo sapiens	2844231679	9.45	Scaffold	9606	Academia Sinica
GCA_015105855.1	animal	supernova v. 2.1.2	52.16160614x	Illumina NovaSeq	short	animal_short	A_short	161299	5.21	2020-10-29	Homo sapiens	2849261593	9.45	Scaffold	9606	Academia Sinica
GCA_015145545.1	animal	10x Supernova v. 2.0.1	52.0039x	Illumina NovaSeq	short	animal_short	A_short	161292	5.21	2020-10-30	Homo sapiens	2980829952	9.47	Scaffold	9606	University of California, San Francisco
GCA_015075025.1	animal	supernova v. 2.1.2	69.80622338x	Illumina NovaSeq	short	animal_short	A_short	161283	5.21	2020-10-29	Homo sapiens	2838986242	9.45	Scaffold	9606	Academia Sinica
GCA_015144665.1	animal	10x Supernova v. 2.0.1	51.5092x	Illumina NovaSeq	short	animal_short	A_short	160993	5.21	2020-10-30	Homo sapiens	2902293565	9.46	Scaffold	9606	University of California, San Francisco
GCA_015075945.1	animal	supernova v. 2.1.2	57.30051355x	Illumina NovaSeq	short	animal_short	A_short	160964	5.21	2020-10-29	Homo sapiens	2839953538	9.45	Scaffold	9606	Academia Sinica
GCA_015151115.1	animal	10x Supernova v. 2.1.1	56.7623x	Illumina NovaSeq	short	animal_short	A_short	160692	5.21	2020-10-30	Homo sapiens	2856340920	9.46	Scaffold	9606	University of California, San Francisco
GCA_015074545.1	animal	supernova v. 2.1.2	58.87970971x	Illumina NovaSeq	short	animal_short	A_short	160613	5.21	2020-10-29	Homo sapiens	2841287509	9.45	Scaffold	9606	Academia Sinica
GCA_015086735.1	animal	supernova v. 2.1.2	60.24632356x	Illumina NovaSeq	short	animal_short	A_short	160560	5.21	2020-10-29	Homo sapiens	2872835849	9.46	Scaffold	9606	Academia Sinica
GCA_015146615.1	animal	10x Supernova v. 2.0.1	55.5277x	Illumina NovaSeq	short	animal_short	A_short	160524	5.21	2020-10-30	Homo sapiens	2954860496	9.47	Scaffold	9606	University of California, San Francisco
GCA_015110655.1	animal	supernova v. 2.1.2	56.72905248x	Illumina NovaSeq	short	animal_short	A_short	160521	5.21	2020-10-29	Homo sapiens	2860438687	9.46	Scaffold	9606	Academia Sinica
GCA_015074485.1	animal	supernova v. 2.1.2	44.36102536x	Illumina NovaSeq	short	animal_short	A_short	160427	5.21	2020-10-29	Homo sapiens	2865086757	9.46	Scaffold	9606	Academia Sinica
GCA_015121565.1	animal	supernova v. 2.1.2	65.93944x	Illumina NovaSeq	short	animal_short	A_short	160327	5.21	2020-10-29	Homo sapiens	2898947697	9.46	Scaffold	9606	Academia Sinica
GCA_015107175.1	animal	supernova v. 2.1.2	57.93481132x	Illumina NovaSeq	short	animal_short	A_short	160233	5.2	2020-10-29	Homo sapiens	2854311124	9.46	Scaffold	9606	Academia Sinica
GCA_015102535.1	animal	supernova v. 2.1.2	54.50609855x	Illumina NovaSeq	short	animal_short	A_short	160202	5.2	2020-10-29	Homo sapiens	2861489897	9.46	Scaffold	9606	Academia Sinica
GCA_015120705.1	animal	supernova v. 2.1.2	63.40633347x	Illumina NovaSeq	short	animal_short	A_short	159971	5.2	2020-10-29	Homo sapiens	2857251244	9.46	Scaffold	9606	Academia Sinica
GCA_015120605.1	animal	supernova v. 2.1.2	58.37982194x	Illumina NovaSeq	short	animal_short	A_short	159936	5.2	2020-10-29	Homo sapiens	2838912515	9.45	Scaffold	9606	Academia Sinica
GCA_015147135.1	animal	10x Supernova v. v2.1.0	50.8309x	Illumina NovaSeq	short	animal_short	A_short	159848	5.2	2020-10-30	Homo sapiens	2854226431	9.46	Scaffold	9606	University of California, San Francisco
GCA_015101755.1	animal	supernova v. 2.1.2	66.43216742x	Illumina NovaSeq	short	animal_short	A_short	159742	5.2	2020-10-29	Homo sapiens	2864549596	9.46	Scaffold	9606	Academia Sinica
GCA_015146515.1	animal	10x Supernova v. 2.0.1	52.9x	Illumina NovaSeq	short	animal_short	A_short	159389	5.2	2020-10-30	Homo sapiens	2940703432	9.47	Scaffold	9606	University of California, San Francisco
GCA_015101655.1	animal	supernova v. 2.1.2	56.94960637x	Illumina NovaSeq	short	animal_short	A_short	159338	5.2	2020-10-29	Homo sapiens	2862155880	9.46	Scaffold	9606	Academia Sinica
GCA_015081335.1	animal	supernova v. 2.1.2	56.55112753x	Illumina NovaSeq	short	animal_short	A_short	159145	5.2	2020-10-29	Homo sapiens	2864284085	9.46	Scaffold	9606	Academia Sinica
GCA_015089695.1	animal	supernova v. 2.1.2	58.26567381x	Illumina NovaSeq	short	animal_short	A_short	159076	5.2	2020-10-29	Homo sapiens	2844712887	9.45	Scaffold	9606	Academia Sinica
GCA_015076165.1	animal	supernova v. 2.1.2	73.01669202x	Illumina NovaSeq	short	animal_short	A_short	159020	5.2	2020-10-29	Homo sapiens	2862390335	9.46	Scaffold	9606	Academia Sinica
GCA_015121625.1	animal	supernova v. 2.1.2	50.23831673x	Illumina NovaSeq	short	animal_short	A_short	158657	5.2	2020-10-29	Homo sapiens	2885721677	9.46	Scaffold	9606	Academia Sinica
GCA_015126875.1	animal	supernova v. 2.1.2	55.93504762x	Illumina NovaSeq	short	animal_short	A_short	158371	5.2	2020-10-29	Homo sapiens	2882230415	9.46	Scaffold	9606	Academia Sinica
GCA_015146475.1	animal	10x Supernova v. 2.0.1	55.2383x	Illumina NovaSeq	short	animal_short	A_short	157921	5.2	2020-10-30	Homo sapiens	2855452899	9.46	Scaffold	9606	University of California, San Francisco
GCA_015075045.1	animal	supernova v. 2.1.2	58.21799648x	Illumina NovaSeq	short	animal_short	A_short	157694	5.2	2020-10-29	Homo sapiens	2853747179	9.46	Scaffold	9606	Academia Sinica
GCA_015076085.1	animal	supernova v. 2.1.2	52.80014678x	Illumina NovaSeq	short	animal_short	A_short	157538	5.2	2020-10-29	Homo sapiens	2844131874	9.45	Scaffold	9606	Academia Sinica
GCA_015098235.1	animal	supernova v. 2.1.2	58.61305769x	Illumina NovaSeq	short	animal_short	A_short	157519	5.2	2020-10-29	Homo sapiens	2861247220	9.46	Scaffold	9606	Academia Sinica
GCA_015147405.1	animal	10x Supernova v. v2.1.0	46.8769x	Illumina NovaSeq	short	animal_short	A_short	157505	5.2	2020-10-30	Homo sapiens	2855856733	9.46	Scaffold	9606	University of California, San Francisco
GCA_015159295.1	animal	supernova v. 2.1.2	46.7933245x	Illumina NovaSeq	short	animal_short	A_short	157471	5.2	2020-10-30	Homo sapiens	2872809166	9.46	Scaffold	9606	Academia Sinica
GCA_015110535.1	animal	supernova v. 2.1.2	55.45741343x	Illumina NovaSeq	short	animal_short	A_short	157464	5.2	2020-10-29	Homo sapiens	2858670093	9.46	Scaffold	9606	Academia Sinica
GCA_015121975.1	animal	supernova v. 2.1.2	59.27721515x	Illumina NovaSeq	short	animal_short	A_short	157460	5.2	2020-10-29	Homo sapiens	2869475225	9.46	Scaffold	9606	Academia Sinica
GCA_015145955.1	animal	10x Supernova v. 2.0.1	55.2838x	Illumina NovaSeq	short	animal_short	A_short	157283	5.2	2020-10-30	Homo sapiens	3069404309	9.49	Scaffold	9606	University of California, San Francisco
GCA_015125915.1	animal	supernova v. 2.1.2	51.68973421x	Illumina NovaSeq	short	animal_short	A_short	157261	5.2	2020-10-29	Homo sapiens	2864812133	9.46	Scaffold	9606	Academia Sinica
GCA_015107275.1	animal	supernova v. 2.1.2	55.693714x	Illumina NovaSeq	short	animal_short	A_short	157040	5.2	2020-10-29	Homo sapiens	2842425199	9.45	Scaffold	9606	Academia Sinica
GCA_015100115.1	animal	supernova v. 2.1.2	56.44183693x	Illumina NovaSeq	short	animal_short	A_short	156944	5.2	2020-10-29	Homo sapiens	2868670005	9.46	Scaffold	9606	Academia Sinica
GCA_015147725.1	animal	10x Supernova v. v2.1.0	51.3207x	Illumina NovaSeq	short	animal_short	A_short	156783	5.2	2020-10-30	Homo sapiens	2851855209	9.46	Scaffold	9606	University of California, San Francisco
GCA_015095755.1	animal	supernova v. 2.1.2	45.57115761x	Illumina NovaSeq	short	animal_short	A_short	156734	5.2	2020-10-29	Homo sapiens	2848277054	9.45	Scaffold	9606	Academia Sinica
GCA_015147765.1	animal	10x Supernova v. v2.1.0	53.9937x	Illumina NovaSeq	short	animal_short	A_short	156313	5.19	2020-10-30	Homo sapiens	2855703732	9.46	Scaffold	9606	University of California, San Francisco
GCA_015102455.1	animal	supernova v. 2.1.2	52.82347445x	Illumina NovaSeq	short	animal_short	A_short	156312	5.19	2020-10-29	Homo sapiens	2844309466	9.45	Scaffold	9606	Academia Sinica
GCA_015076225.1	animal	supernova v. 2.1.2	58.65603793x	Illumina NovaSeq	short	animal_short	A_short	156256	5.19	2020-10-29	Homo sapiens	2860454211	9.46	Scaffold	9606	Academia Sinica
GCA_015112335.1	animal	supernova v. 2.1.2	38.31957228x	Illumina NovaSeq	short	animal_short	A_short	156076	5.19	2020-10-29	Homo sapiens	2874871405	9.46	Scaffold	9606	Academia Sinica
GCA_015146555.1	animal	10x Supernova v. 2.0.1	48.6062x	Illumina NovaSeq	short	animal_short	A_short	155971	5.19	2020-10-30	Homo sapiens	2853842201	9.46	Scaffold	9606	University of California, San Francisco
GCA_015150795.1	animal	10x Supernova v. 2.1.1	49.5808x	Illumina NovaSeq	short	animal_short	A_short	155781	5.19	2020-10-30	Homo sapiens	2858949747	9.46	Scaffold	9606	University of California, San Francisco
GCA_015143235.1	animal	supernova v. 2.1.2	52.06053305x	Illumina NovaSeq	short	animal_short	A_short	155572	5.19	2020-10-30	Homo sapiens	2849465139	9.45	Scaffold	9606	Academia Sinica
GCA_015086825.1	animal	supernova v. 2.1.2	55.69832135x	Illumina NovaSeq	short	animal_short	A_short	155408	5.19	2020-10-29	Homo sapiens	2869922270	9.46	Scaffold	9606	Academia Sinica
GCA_015145915.1	animal	10x Supernova v. 2.0.1	56.6204x	Illumina NovaSeq	short	animal_short	A_short	155314	5.19	2020-10-30	Homo sapiens	2905693669	9.46	Scaffold	9606	University of California, San Francisco
GCA_015156355.1	animal	supernova v. 2.1.2	55.38305977x	Illumina NovaSeq	short	animal_short	A_short	154824	5.19	2020-10-30	Homo sapiens	2874834037	9.46	Scaffold	9606	Academia Sinica
GCA_015078775.1	animal	supernova v. 2.1.2	66.96240597x	Illumina NovaSeq	short	animal_short	A_short	154794	5.19	2020-10-29	Homo sapiens	2846041879	9.45	Scaffold	9606	Academia Sinica
GCA_015147185.1	animal	10x Supernova v. v2.1.0	50.4973x	Illumina NovaSeq	short	animal_short	A_short	154605	5.19	2020-10-30	Homo sapiens	2860455412	9.46	Scaffold	9606	University of California, San Francisco
GCA_015147345.1	animal	10x Supernova v. v2.1.0	45.0102x	Illumina NovaSeq	short	animal_short	A_short	153997	5.19	2020-10-30	Homo sapiens	2855014764	9.46	Scaffold	9606	University of California, San Francisco
GCA_015147905.1	animal	10x Supernova v. v2.1.0	50.1903x	Illumina NovaSeq	short	animal_short	A_short	153894	5.19	2020-10-30	Homo sapiens	2871949604	9.46	Scaffold	9606	University of California, San Francisco
GCA_015147325.1	animal	10x Supernova v. v2.1.0	45.0986x	Illumina NovaSeq	short	animal_short	A_short	153786	5.19	2020-10-30	Homo sapiens	2867367467	9.46	Scaffold	9606	University of California, San Francisco
GCA_015074715.1	animal	supernova v. 2.1.2	65.10594769x	Illumina NovaSeq	short	animal_short	A_short	153782	5.19	2020-10-29	Homo sapiens	2868781657	9.46	Scaffold	9606	Academia Sinica
GCA_015158435.1	animal	supernova v. 2.1.2	47.63253194x	Illumina NovaSeq	short	animal_short	A_short	153735	5.19	2020-10-30	Homo sapiens	2846396055	9.45	Scaffold	9606	Academia Sinica
GCA_015075825.1	animal	supernova v. 2.1.2	56.60694101x	Illumina NovaSeq	short	animal_short	A_short	153629	5.19	2020-10-29	Homo sapiens	2867685547	9.46	Scaffold	9606	Academia Sinica
GCA_015121745.1	animal	supernova v. 2.1.2	79.14645368x	Illumina NovaSeq	short	animal_short	A_short	153489	5.19	2020-10-29	Homo sapiens	2883189565	9.46	Scaffold	9606	Academia Sinica
GCA_015150875.1	animal	10x Supernova v. 2.1.1	50.9113x	Illumina NovaSeq	short	animal_short	A_short	153369	5.19	2020-10-30	Homo sapiens	2864398646	9.46	Scaffold	9606	University of California, San Francisco
GCA_015078815.1	animal	supernova v. 2.1.2	59.9333842x	Illumina NovaSeq	short	animal_short	A_short	153334	5.19	2020-10-29	Homo sapiens	2885793079	9.46	Scaffold	9606	Academia Sinica
GCA_015119155.1	animal	supernova v. 2.1.2	51.13647101x	Illumina NovaSeq	short	animal_short	A_short	153160	5.19	2020-10-29	Homo sapiens	2845483742	9.45	Scaffold	9606	Academia Sinica
GCA_015119895.1	animal	supernova v. 2.1.2	56.13759023x	Illumina NovaSeq	short	animal_short	A_short	153112	5.19	2020-10-29	Homo sapiens	2875905272	9.46	Scaffold	9606	Academia Sinica
GCA_015074765.1	animal	supernova v. 2.1.2	57.00696227x	Illumina NovaSeq	short	animal_short	A_short	153047	5.18	2020-10-29	Homo sapiens	2860019471	9.46	Scaffold	9606	Academia Sinica
GCA_015076105.1	animal	supernova v. 2.1.2	65.38214421x	Illumina NovaSeq	short	animal_short	A_short	153008	5.18	2020-10-29	Homo sapiens	2866005995	9.46	Scaffold	9606	Academia Sinica
GCA_015147925.1	animal	10x Supernova v. v2.1.0	50.1955x	Illumina NovaSeq	short	animal_short	A_short	152901	5.18	2020-10-30	Homo sapiens	2857094878	9.46	Scaffold	9606	University of California, San Francisco
GCA_015075925.1	animal	supernova v. 2.1.2	47.56691248x	Illumina NovaSeq	short	animal_short	A_short	152868	5.18	2020-10-29	Homo sapiens	2870451865	9.46	Scaffold	9606	Academia Sinica
GCA_015147785.1	animal	10x Supernova v. v2.1.0	51.2504x	Illumina NovaSeq	short	animal_short	A_short	152522	5.18	2020-10-30	Homo sapiens	2856178927	9.46	Scaffold	9606	University of California, San Francisco
GCA_015147865.1	animal	10x Supernova v. v2.1.0	50.1071x	Illumina NovaSeq	short	animal_short	A_short	152281	5.18	2020-10-30	Homo sapiens	2853447210	9.46	Scaffold	9606	University of California, San Francisco
GCA_015145505.1	animal	10x Supernova v. 2.0.1	53.1412x	Illumina NovaSeq	short	animal_short	A_short	151291	5.18	2020-10-30	Homo sapiens	3269464398	9.51	Scaffold	9606	University of California, San Francisco
GCA_015156315.1	animal	supernova v. 2.1.2	70.84324354x	Illumina NovaSeq	short	animal_short	A_short	151078	5.18	2020-10-30	Homo sapiens	2839549857	9.45	Scaffold	9606	Academia Sinica
GCA_015147845.1	animal	10x Supernova v. v2.1.0	51.624x	Illumina NovaSeq	short	animal_short	A_short	151023	5.18	2020-10-30	Homo sapiens	2846329930	9.45	Scaffold	9606	University of California, San Francisco
GCA_015147385.1	animal	10x Supernova v. v2.1.0	44.5916x	Illumina NovaSeq	short	animal_short	A_short	150849	5.18	2020-10-30	Homo sapiens	2874037961	9.46	Scaffold	9606	University of California, San Francisco
GCA_015076185.1	animal	supernova v. 2.1.2	58.22538308x	Illumina NovaSeq	short	animal_short	A_short	150443	5.18	2020-10-29	Homo sapiens	2869640013	9.46	Scaffold	9606	Academia Sinica
GCA_015125395.1	animal	supernova v. 2.1.2	51.57677185x	Illumina NovaSeq	short	animal_short	A_short	150413	5.18	2020-10-29	Homo sapiens	2886422720	9.46	Scaffold	9606	Academia Sinica
GCA_015089495.1	animal	supernova v. 2.1.2	42.18564498x	Illumina NovaSeq	short	animal_short	A_short	150263	5.18	2020-10-29	Homo sapiens	2839266711	9.45	Scaffold	9606	Academia Sinica
GCA_015110625.1	animal	supernova v. 2.1.2	58.12809657x	Illumina NovaSeq	short	animal_short	A_short	149460	5.17	2020-10-29	Homo sapiens	2877582018	9.46	Scaffold	9606	Academia Sinica
GCA_015112435.1	animal	supernova v. 2.1.2	49.31362623x	Illumina NovaSeq	short	animal_short	A_short	149418	5.17	2020-10-29	Homo sapiens	2874877128	9.46	Scaffold	9606	Academia Sinica
GCA_015075805.1	animal	supernova v. 2.1.2	50.72454629x	Illumina NovaSeq	short	animal_short	A_short	149250	5.17	2020-10-29	Homo sapiens	2876616213	9.46	Scaffold	9606	Academia Sinica
GCA_015158455.1	animal	supernova v. 2.1.2	47.3508326x	Illumina NovaSeq	short	animal_short	A_short	149113	5.17	2020-10-30	Homo sapiens	2857510322	9.46	Scaffold	9606	Academia Sinica
GCA_015121505.1	animal	supernova v. 2.1.2	46.0523866x	Illumina NovaSeq	short	animal_short	A_short	147569	5.17	2020-10-29	Homo sapiens	2877603137	9.46	Scaffold	9606	Academia Sinica
GCA_015078855.1	animal	supernova v. 2.1.2	48.80942437x	Illumina NovaSeq	short	animal_short	A_short	147189	5.17	2020-10-29	Homo sapiens	2871821614	9.46	Scaffold	9606	Academia Sinica
GCA_015147425.1	animal	10x Supernova v. v2.1.0	52.5559x	Illumina NovaSeq	short	animal_short	A_short	146699	5.17	2020-10-30	Homo sapiens	2879488394	9.46	Scaffold	9606	University of California, San Francisco
GCA_015147885.1	animal	10x Supernova v. v2.1.0	50.2122x	Illumina NovaSeq	short	animal_short	A_short	146472	5.17	2020-10-30	Homo sapiens	2861301852	9.46	Scaffold	9606	University of California, San Francisco
GCA_015074665.1	animal	supernova v. 2.1.2	46.71143358x	Illumina NovaSeq	short	animal_short	A_short	144529	5.16	2020-10-29	Homo sapiens	2845868392	9.45	Scaffold	9606	Academia Sinica
GCA_000306695.2	animal	SRPRISM v. 2.4.28-alpha; ARGO v. 0.1	38x	Illumina HiSeq2000	short	animal_short	A_short	143936	5.16	2013-06-14	Homo sapiens	3037866619	9.48	Chromosome	9606	Washington University School of Medicine
GCA_015147745.1	animal	10x Supernova v. v2.1.0	52.6196x	Illumina NovaSeq	short	animal_short	A_short	143696	5.16	2020-10-30	Homo sapiens	2866337314	9.46	Scaffold	9606	University of California, San Francisco
GCA_015128765.1	animal	supernova v. 2.1.2	51.6815613x	Illumina NovaSeq	short	animal_short	A_short	139673	5.15	2020-10-29	Homo sapiens	2907192903	9.46	Scaffold	9606	Academia Sinica
GCA_015144725.1	animal	10x Supernova v. 2.0.1	53.3597x	Illumina NovaSeq	short	animal_short	A_short	138618	5.14	2020-10-30	Homo sapiens	2965542487	9.47	Scaffold	9606	University of California, San Francisco
GCA_003391555.1	animal	10xG Supernova v. 1.1.1	35.0x	Illumina HiSeq	short	animal_short	A_short	126266	5.1	2018-08-10	Homo sapiens	2842634353	9.45	Scaffold	9606	University of California, San Francisco
GCA_003113115.1	animal	Supernova v. 1.1.1; Bionano IrysSolve v. 2.1.1	63x	Illumina HiSeq	short	animal_short	A_short	126266	5.1	2018-05-10	Homo sapiens	2863324351	9.46	Scaffold	9606	Yulia Mostovoy's shared submissions
GCA_015129045.1	animal	supernova v. 2.1.2	48.36988945x	Illumina NovaSeq	short	animal_short	A_short	125981	5.1	2020-10-29	Homo sapiens	2956666899	9.47	Scaffold	9606	Academia Sinica
GCA_001500205.1	animal	Discovar de novo v. 51400; Hirise v. 1.0	60.0x	Illumina	short	animal_short	A_short	124488	5.1	2015-12-30	Homo sapiens	3070981262	9.49	Scaffold	9606	Dovetail Genomics
GCA_003391435.1	animal	10xG Supernova v. 1.1.2	35.0x	Illumina HiSeq	short	animal_short	A_short	123936	5.09	2018-08-10	Homo sapiens	2872809714	9.46	Scaffold	9606	University of California, San Francisco
GCA_003112915.1	animal	Supernova v. 1.1.1; Bionano IrysSolve v. 2.1.1	66x	Illumina HiSeq	short	animal_short	A_short	123932	5.09	2018-05-10	Homo sapiens	2882360800	9.46	Scaffold	9606	Yulia Mostovoy's shared submissions
GCA_003384065.1	animal	10xG Supernova v. 1.1.1	35.0x	Illumina HiSeq	short	animal_short	A_short	122880	5.09	2018-08-10	Homo sapiens	2854859375	9.46	Scaffold	9606	University of California, San Francisco
GCA_003112815.1	animal	Supernova v. 1.1.1; Bionano IrysSolve v. 2.1.1	67x	Illumina HiSeq	short	animal_short	A_short	122878	5.09	2018-05-10	Homo sapiens	2867533578	9.46	Scaffold	9606	Yulia Mostovoy's shared submissions
GCA_015145975.1	animal	10x Supernova v. 2.0.1	51.9817x	Illumina NovaSeq	short	animal_short	A_short	122595	5.09	2020-10-30	Homo sapiens	2853031258	9.46	Scaffold	9606	University of California, San Francisco
GCA_003113235.1	animal	Supernova v. 1.1.1; Bionano IrysSolve v. 2.1.1	58x	Illumina HiSeq	short	animal_short	A_short	122283	5.09	2018-05-10	Homo sapiens	2935515687	9.47	Scaffold	9606	Yulia Mostovoy's shared submissions
GCA_015145585.1	animal	10x Supernova v. 2.0.1	51.0991x	Illumina NovaSeq	short	animal_short	A_short	122279	5.09	2020-10-30	Homo sapiens	2984571050	9.47	Scaffold	9606	University of California, San Francisco
GCA_003391495.1	animal	10xG Supernova v. 1.1.1	35.0x	Illumina HiSeq	short	animal_short	A_short	122265	5.09	2018-08-10	Homo sapiens	2914631534	9.46	Scaffold	9606	University of California, San Francisco
GCA_015145565.1	animal	10x Supernova v. 2.0.1	50.1611x	Illumina NovaSeq	short	animal_short	A_short	121929	5.09	2020-10-30	Homo sapiens	3001637071	9.48	Scaffold	9606	University of California, San Francisco
GCA_015145665.1	animal	10x Supernova v. 2.0.1	50.0338x	Illumina NovaSeq	short	animal_short	A_short	121586	5.08	2020-10-30	Homo sapiens	3104220992	9.49	Scaffold	9606	University of California, San Francisco
GCA_002022865.1	animal	Supernova v. 1.1-7248bed	56.3x	10x Genomics Chromium; Illumina HiSeq X	short	animal_short	A_short	120932	5.08	2017-03-07	Homo sapiens	2845973193	9.45	Scaffold	9606	10x Genomics
GCA_003113175.1	animal	Supernova v. 1.1.1; Bionano IrysSolve v. 2.1.1	61x	Illumina HiSeq	short	animal_short	A_short	120753	5.08	2018-05-10	Homo sapiens	2892540104	9.46	Scaffold	9606	Yulia Mostovoy's shared submissions
GCA_003391775.1	animal	10xG Supernova v. 1.1.2	35.0x	Illumina HiSeq	short	animal_short	A_short	120743	5.08	2018-08-10	Homo sapiens	2873346985	9.46	Scaffold	9606	University of California, San Francisco
GCA_003384745.1	animal	10xG Supernova v. 1.1.2	35.0x	Illumina HiSeq	short	animal_short	A_short	119815	5.08	2018-08-10	Homo sapiens	2896699483	9.46	Scaffold	9606	University of California, San Francisco
GCA_003112875.1	animal	Supernova v. 1.1.1; Bionano IrysSolve v. 2.1.1	64x	Illumina HiSeq	short	animal_short	A_short	119815	5.08	2018-05-10	Homo sapiens	2908490085	9.46	Scaffold	9606	Yulia Mostovoy's shared submissions
GCA_003391525.1	animal	10xG Supernova v. 1.1.3	37.77x	Illumina HiSeq	short	animal_short	A_short	119725	5.08	2018-08-10	Homo sapiens	2844401687	9.45	Scaffold	9606	University of California, San Francisco
GCA_003113215.1	animal	Supernova v. 1.1.1; Bionano IrysSolve v. 2.1.1	62x	Illumina HiSeq	short	animal_short	A_short	119725	5.08	2018-05-10	Homo sapiens	2854964478	9.46	Scaffold	9606	Yulia Mostovoy's shared submissions
GCA_015144885.1	animal	10x Supernova v. 2.0.1	50.4172x	Illumina NovaSeq	short	animal_short	A_short	119425	5.08	2020-10-30	Homo sapiens	3042693440	9.48	Scaffold	9606	University of California, San Francisco
GCA_003391885.1	animal	10xG Supernova v. 1.1.2	35.0x	Illumina HiSeq	short	animal_short	A_short	118812	5.07	2018-08-10	Homo sapiens	2888573850	9.46	Scaffold	9606	University of California, San Francisco
GCA_003112955.1	animal	Supernova v. 1.1.1; Bionano IrysSolve v. 2.1.1	71x	Illumina HiSeq	short	animal_short	A_short	118797	5.07	2018-05-10	Homo sapiens	2907651190	9.46	Scaffold	9606	Yulia Mostovoy's shared submissions
GCA_003391825.1	animal	10xG Supernova v. 1.1.1	35.0x	Illumina HiSeq	short	animal_short	A_short	118644	5.07	2018-08-10	Homo sapiens	2856243564	9.46	Scaffold	9606	University of California, San Francisco
GCA_003112855.1	animal	Supernova v. 1.1.1; Bionano IrysSolve v. 2.1.1	55x	Illumina HiSeq	short	animal_short	A_short	118644	5.07	2018-05-10	Homo sapiens	2877640278	9.46	Scaffold	9606	Yulia Mostovoy's shared submissions
GCA_015146695.1	animal	10x Supernova v. 2.0.1	50.2759x	Illumina NovaSeq	short	animal_short	A_short	118220	5.07	2020-10-30	Homo sapiens	3111823363	9.49	Scaffold	9606	University of California, San Francisco
GCA_003391855.1	animal	10xG Supernova v. 1.1.2	35.0x	Illumina HiSeq	short	animal_short	A_short	117667	5.07	2018-08-13	Homo sapiens	2850574660	9.45	Scaffold	9606	University of California, San Francisco
GCA_003112975.1	animal	Supernova v. 1.1.1; Bionano IrysSolve v. 2.1.1	64x	Illumina HiSeq	short	animal_short	A_short	117667	5.07	2018-05-10	Homo sapiens	2865889243	9.46	Scaffold	9606	Yulia Mostovoy's shared submissions
GCA_002022825.1	animal	Supernova v. 1.1-7248bed	56.3x	10x Genomics Chromium; Illumina HiSeq X	short	animal_short	A_short	117465	5.07	2017-03-07	Homo sapiens	2912726262	9.46	Scaffold	9606	10x Genomics
GCA_015146055.1	animal	10x Supernova v. 2.0.1	50.4721x	Illumina NovaSeq	short	animal_short	A_short	117416	5.07	2020-10-30	Homo sapiens	3146503907	9.5	Scaffold	9606	University of California, San Francisco
GCA_002022845.1	animal	Supernova v. 1.1-7248bed	56.3x	10x Genomics Chromium; Illumina HiSeq X	short	animal_short	A_short	116488	5.07	2017-03-07	Homo sapiens	2851137957	9.46	Scaffold	9606	10x Genomics
GCA_002022975.1	animal	Supernova v. 1.1-7248bed	56.3x	10x Genomics Chromium; Illumina HiSeq X	short	animal_short	A_short	116461	5.07	2017-03-07	Homo sapiens	2849087881	9.45	Scaffold	9606	10x Genomics
GCA_003112835.1	animal	Supernova v. 1.1.1; Bionano IrysSolve v. 2.1.1	65x	Illumina HiSeq	short	animal_short	A_short	116184	5.07	2018-05-10	Homo sapiens	2864641133	9.46	Scaffold	9606	Yulia Mostovoy's shared submissions
GCA_003382745.1	animal	10xG Supernova v. 1.1.1	35.0x	Illumina HiSeq	short	animal_short	A_short	116176	5.07	2018-08-10	Homo sapiens	2843933130	9.45	Scaffold	9606	University of California, San Francisco
GCA_015145705.1	animal	10x Supernova v. 2.0.1	53.2075x	Illumina NovaSeq	short	animal_short	A_short	115672	5.06	2020-10-30	Homo sapiens	3099405718	9.49	Scaffold	9606	University of California, San Francisco
GCA_003391745.1	animal	10xG Supernova v. 1.1.2	35.0x	Illumina HiSeq	short	animal_short	A_short	115574	5.06	2018-08-10	Homo sapiens	2892505616	9.46	Scaffold	9606	University of California, San Francisco
GCA_003112895.1	animal	Supernova v. 1.1.1; Bionano IrysSolve v. 2.1.1	56x	Illumina HiSeq	short	animal_short	A_short	115574	5.06	2018-05-10	Homo sapiens	2914887401	9.46	Scaffold	9606	Yulia Mostovoy's shared submissions
GCA_015145605.1	animal	10x Supernova v. 2.0.1	52.3297x	Illumina NovaSeq	short	animal_short	A_short	115501	5.06	2020-10-30	Homo sapiens	3224678678	9.51	Scaffold	9606	University of California, San Francisco
GCA_001517065.1	animal	Discovar de novo v. 51400	60.0x	Illumina HiSeq	short	animal_short	A_short	114215	5.06	2015-12-30	Homo sapiens	3068057564	9.49	Scaffold	9606	Dovetail Genomics
GCA_015146715.1	animal	10x Supernova v. 2.0.1	49.7107x	Illumina NovaSeq	short	animal_short	A_short	113549	5.06	2020-10-30	Homo sapiens	2960725040	9.47	Scaffold	9606	University of California, San Francisco
GCA_015146015.1	animal	10x Supernova v. 2.0.1	49.9501x	Illumina NovaSeq	short	animal_short	A_short	113453	5.05	2020-10-30	Homo sapiens	3079577150	9.49	Scaffold	9606	University of California, San Francisco
GCA_015146035.1	animal	10x Supernova v. 2.0.1	59.7231x	Illumina NovaSeq	short	animal_short	A_short	113278	5.05	2020-10-30	Homo sapiens	2927779407	9.47	Scaffold	9606	University of California, San Francisco
GCA_002022805.1	animal	Supernova v. 1.1-7248bed	56.3x	10x Genomics Chromium; Illumina HiSeq X	short	animal_short	A_short	112062	5.05	2017-03-07	Homo sapiens	2856256547	9.46	Scaffold	9606	10x Genomics
GCA_015145645.1	animal	10x Supernova v. 2.0.1	50.1319x	Illumina NovaSeq	short	animal_short	A_short	111935	5.05	2020-10-30	Homo sapiens	3191380074	9.5	Scaffold	9606	University of California, San Francisco
GCA_015145995.1	animal	10x Supernova v. 2.0.1	50.0038x	Illumina NovaSeq	short	animal_short	A_short	111823	5.05	2020-10-30	Homo sapiens	3015705973	9.48	Scaffold	9606	University of California, San Francisco
GCA_002022525.1	animal	Supernova v. 1.1-7248bed	56.3x	10x Genomics Chromium; Illumina HiSeq X	short	animal_short	A_short	110685	5.04	2017-03-07	Homo sapiens	2856337775	9.46	Scaffold	9606	10x Genomics
GCA_003391465.1	animal	10xG Supernova v. 1.2.0	39.96x	Illumina HiSeq	short	animal_short	A_short	110117	5.04	2018-08-10	Homo sapiens	2848735413	9.45	Scaffold	9606	University of California, San Francisco
GCA_015146575.1	animal	10x Supernova v. 2.0.1	51.3356x	Illumina NovaSeq	short	animal_short	A_short	109768	5.04	2020-10-30	Homo sapiens	2885277051	9.46	Scaffold	9606	University of California, San Francisco
GCA_015145625.1	animal	10x Supernova v. 2.0.1	61.2437x	Illumina NovaSeq	short	animal_short	A_short	109308	5.04	2020-10-30	Homo sapiens	2905238820	9.46	Scaffold	9606	University of California, San Francisco
GCA_000002125.2	animal	N/A	N/A	N/A	short	animal_short	A_short	108431	5.04	2007-09-24	Homo sapiens	2844000504	9.45	Chromosome	9606	J. Craig Venter Institute
GCA_015144445.1	animal	10x Supernova v. v2.1.0	55.3486x	Illumina HiSeq	short	animal_short	A_short	106577	5.03	2020-10-30	Homo sapiens	2845187044	9.45	Scaffold	9606	University of California, San Francisco
GCA_015144615.1	animal	10x Supernova v. v2.1.0	50.4527x	Illumina HiSeq	short	animal_short	A_short	104892	5.02	2020-10-30	Homo sapiens	2859065851	9.46	Scaffold	9606	University of California, San Francisco
GCA_003391915.1	animal	10xG Supernova v. 1.1.2	35.0x	Illumina HiSeq	short	animal_short	A_short	104318	5.02	2018-08-10	Homo sapiens	2867732278	9.46	Scaffold	9606	University of California, San Francisco
GCA_003112935.1	animal	Supernova v. 1.1.1; Bionano IrysSolve v. 2.1.1	60x	Illumina HiSeq	short	animal_short	A_short	104318	5.02	2018-05-10	Homo sapiens	2885579716	9.46	Scaffold	9606	Yulia Mostovoy's shared submissions
GCA_015144345.1	animal	10x Supernova v. v2.1.0	57.3287x	Illumina HiSeq	short	animal_short	A_short	104255	5.02	2020-10-30	Homo sapiens	2864509817	9.46	Scaffold	9606	University of California, San Francisco
GCA_002023025.1	animal	Supernova v. 1.1-7248bed	56.3x	10x Genomics Chromium; Illumina HiSeq X	short	animal_short	A_short	103770	5.02	2017-03-07	Homo sapiens	2874593126	9.46	Scaffold	9606	10x Genomics
GCA_015144635.1	animal	10x Supernova v. v2.1.0	50.5545x	Illumina HiSeq	short	animal_short	A_short	103124	5.01	2020-10-30	Homo sapiens	2853509444	9.46	Scaffold	9606	University of California, San Francisco
GCA_015144505.1	animal	10x Supernova v. v2.1.0	54.9946x	Illumina HiSeq	short	animal_short	A_short	103020	5.01	2020-10-30	Homo sapiens	2837374560	9.45	Scaffold	9606	University of California, San Francisco
GCA_015146455.1	animal	10x Supernova v. v2.1.0	55.7214x	Illumina HiSeq	short	animal_short	A_short	102366	5.01	2020-10-30	Homo sapiens	2838707036	9.45	Scaffold	9606	University of California, San Francisco
GCA_015147095.1	animal	10x Supernova v. v2.1.0	57.8883x	Illumina HiSeq	short	animal_short	A_short	101985	5.01	2020-10-30	Homo sapiens	2833981240	9.45	Scaffold	9606	University of California, San Francisco
GCA_015144425.1	animal	10x Supernova v. v2.1.0	55.7627x	Illumina HiSeq	short	animal_short	A_short	101759	5.01	2020-10-30	Homo sapiens	2847989621	9.45	Scaffold	9606	University of California, San Francisco
GCA_015145345.1	animal	10x Supernova v. v2.1.0	56.4671x	Illumina HiSeq	short	animal_short	A_short	101256	5.01	2020-10-30	Homo sapiens	2832059282	9.45	Scaffold	9606	University of California, San Francisco
GCA_015147165.1	animal	10x Supernova v. v2.1.0	56.2967x	Illumina HiSeq	short	animal_short	A_short	101099	5	2020-10-30	Homo sapiens	2837057769	9.45	Scaffold	9606	University of California, San Francisco
GCA_015144385.1	animal	10x Supernova v. v2.1.0	55.7458x	Illumina HiSeq	short	animal_short	A_short	101088	5	2020-10-30	Homo sapiens	2834936692	9.45	Scaffold	9606	University of California, San Francisco
GCA_000212995.1	animal	N/A	N/A	N/A	short	animal_short	A_short	100385	5	2008-09-24	Homo sapiens	3251718739	9.51	Chromosome	9606	J. Craig Venter Institute
GCA_000252825.1	animal	N/A	N/A	N/A	short	animal_short	A_short	100373	5	2008-09-24	Homo sapiens	3251720595	9.51	Chromosome	9606	J. Craig Venter Institute
GCA_015144485.1	animal	10x Supernova v. v2.1.0	55.4382x	Illumina HiSeq	short	animal_short	A_short	99988	5	2020-10-30	Homo sapiens	2837280959	9.45	Scaffold	9606	University of California, San Francisco
GCA_015125015.1	animal	supernova v. 2.1.2	55.13278796x	Illumina NovaSeq	short	animal_short	A_short	99348	5	2020-10-29	Homo sapiens	3005655249	9.48	Scaffold	9606	Academia Sinica
GCA_015144585.1	animal	10x Supernova v. v2.1.0	56.2995x	Illumina HiSeq	short	animal_short	A_short	99228	5	2020-10-30	Homo sapiens	2851854239	9.46	Scaffold	9606	University of California, San Francisco
GCA_015144865.1	animal	10x Supernova v. 2.0.1	54.8582x	Illumina NovaSeq	short	animal_short	A_short	99045	5	2020-10-30	Homo sapiens	2850749895	9.45	Scaffold	9606	University of California, San Francisco
GCA_000365445.1	animal	N/A	N/A	N/A	short	animal_short	A_short	97525	4.99	2004-02-25	Homo sapiens	2992787018	9.48	Chromosome	9606	Celera Genomics
GCA_015144365.1	animal	10x Supernova v. v2.1.0	56.2286x	Illumina HiSeq	short	animal_short	A_short	97488	4.99	2020-10-30	Homo sapiens	2853910541	9.46	Scaffold	9606	University of California, San Francisco
GCA_015145425.1	animal	10x Supernova v. v2.1.0	53.3261x	Illumina HiSeq	short	animal_short	A_short	96197	4.98	2020-10-30	Homo sapiens	2836746194	9.45	Scaffold	9606	University of California, San Francisco
GCA_015144565.1	animal	10x Supernova v. v2.1.0	53.65x	Illumina HiSeq	short	animal_short	A_short	95644	4.98	2020-10-30	Homo sapiens	2847598316	9.45	Scaffold	9606	University of California, San Francisco
GCA_015144405.1	animal	10x Supernova v. v2.1.0	53.9496x	Illumina HiSeq	short	animal_short	A_short	94893	4.98	2020-10-30	Homo sapiens	2853807329	9.46	Scaffold	9606	University of California, San Francisco
GCA_015144525.1	animal	10x Supernova v. v2.1.0	53.6752x	Illumina HiSeq	short	animal_short	A_short	92409	4.97	2020-10-30	Homo sapiens	2851954493	9.46	Scaffold	9606	University of California, San Francisco
GCA_015144545.1	animal	10x Supernova v. v2.1.0	56.3906x	Illumina HiSeq	short	animal_short	A_short	91125	4.96	2020-10-30	Homo sapiens	2847553128	9.45	Scaffold	9606	University of California, San Francisco
GCA_015145445.1	animal	10x Supernova v. v2.1.0	55.0371x	Illumina HiSeq	short	animal_short	A_short	90703	4.96	2020-10-30	Homo sapiens	2858292199	9.46	Scaffold	9606	University of California, San Francisco
GCA_015145525.1	animal	10x Supernova v. 2.0.1	53.1756x	Illumina NovaSeq	short	animal_short	A_short	90203	4.96	2020-10-30	Homo sapiens	2858329403	9.46	Scaffold	9606	University of California, San Francisco
GCA_015145375.1	animal	10x Supernova v. v2.1.0	54.4657x	Illumina HiSeq	short	animal_short	A_short	87960	4.94	2020-10-30	Homo sapiens	2837215008	9.45	Scaffold	9606	University of California, San Francisco
GCA_015144465.1	animal	10x Supernova v. v2.1.0	53.6967x	Illumina HiSeq	short	animal_short	A_short	86912	4.94	2020-10-30	Homo sapiens	2839500935	9.45	Scaffold	9606	University of California, San Francisco
GCA_011801095.1	animal	Supernova v. 2.1.1(6bb16452a)	61.20x	Illumina	short	animal_short	A_short	74348	4.87	2020-03-31	Homo sapiens	2977278722	9.47	Scaffold	9606	Universal Sequencing Corporation
GCA_015145935.1	animal	10x Supernova v. 2.0.1	51.504x	Illumina NovaSeq	short	animal_short	A_short	69720	4.84	2020-10-30	Homo sapiens	2853947290	9.46	Scaffold	9606	University of California, San Francisco
GCA_001483655.1	animal	Meraculous v. 2.0	84.0x	Illumina (Paired End, Mate Pair, Fosmid)	short	animal_short	A_short	47466	4.68	2015-12-30	Homo sapiens	2814365809	9.45	Scaffold	9606	Dovetail Genomics
GCA_001483685.1	animal	Meraculous v. 2.0; Hirise v. 1.0	84.0x	Illumina HiSeq	short	animal_short	A_short	43065	4.63	2015-12-30	Homo sapiens	2736502564	9.44	Scaffold	9606	Dovetail Genomics
GCA_001483585.1	animal	Meraculous v. 2.0; Hirise v. 1.0	84.0x	Illumina HiSeq	short	animal_short	A_short	42538	4.63	2015-12-30	Homo sapiens	2736125942	9.44	Scaffold	9606	Dovetail Genomics
GCA_001483605.1	animal	Meraculous v. 2.0; Hirise v. 1.0	84.0x	Illumina HiSeq	short	animal_short	A_short	42375	4.63	2015-12-30	Homo sapiens	2737090855	9.44	Scaffold	9606	Dovetail Genomics
GCA_001500185.1	animal	Meraculous v. 2.0	84.0x	Illumina	short	animal_short	A_short	27153	4.43	2015-12-30	Homo sapiens	2723440459	9.44	Scaffold	9606	Dovetail Genomics
GCA_000185165.1	animal	ALLPATHS-LG v. 34731	103.1x	Illumina GAII; Illumina HiSeq	short	animal_short	A_short	23924	4.38	2011-01-06	Homo sapiens	2786258565	9.45	Scaffold	9606	Broad Institute
GCA_000002115.2	animal	N/A	N/A	N/A	short	animal_short	A_short	23350	4.37	2004-02-25	Homo sapiens	2863645671	9.46	Chromosome	9606	Celera Genomics
GCA_000004845.2	animal	SOAPdenovo v. 2.04	56x	Illumina HiSeq2000	short	animal_short	A_short	20516	4.31	2013-06-10	Homo sapiens	2911235363	9.46	Scaffold	9606	Beijing Genomics Institute
GCA_015144765.1	animal	10x Supernova v. 2.0.1	54.2722x	Illumina NovaSeq	short	animal_short	A_short	19199	4.28	2020-10-30	Homo sapiens	2838018295	9.45	Scaffold	9606	University of California, San Francisco
GCA_000005465.1	animal	SOAPdenovo v. 2010	40x	Illumina GA	short	animal_short	A_short	887	2.95	2010-06-21	Homo sapiens	2676008911	9.43	Scaffold	9606	Beijing Genomics Institute
GCA_016433075.1	animal	SPAdes v. 3.14.1	59.0x	Illumina MiSeq	short	animal_short	A_short	7546	3.88	2020-12-29	Hoplolaimus columbus	46941449	7.67	Contig	312701	Clemson University
GCA_016432905.1	animal	SPAdes v. 3.14.1	229.0x	Illumina MiSeq	short	animal_short	A_short	7300	3.86	2020-12-29	Hoplolaimus galeatus	13242996	7.12	Contig	211160	Clemson University
GCA_017140985.1	animal	Dovetail Hi-C + HiRise v. NA	266.0x	Illumina	short	animal_short	A_short	66442	4.82	2021-03-09	Hormaphis cornu	319692780	8.5	Chromosome	30177	Howard Hughes Medical Institute at Janelia
GCA_013401035.1	animal	SOAPdenovo v. 2.04	46x	Illumina HiSeq	short	animal_short	A_short	3129	3.5	2020-07-10	Horornis vulcanius	1223573813	9.09	Scaffold	2585811	B10K Consortium
GCA_018248535.1	animal	SPAdes v. 3.13	0.88x	HiSeq X Ten	short	animal_short	A_short	2154	3.33	2021-05-03	Hovala pardalina	263371348	8.42	Contig	676914	Florida Museum of Natural History
GCA_003317085.1	animal	W2RAP v. 2016-05-01; SSPACE v. 3.0	120.0x	Illumina	short	animal_short	A_short	37639	4.58	2018-07-13	Hucho hucho	2487549814	9.4	Scaffold	62062	University Of Aberdeen
GCA_003009895.1	animal	Allpaths-LG v. 44837	56.0x	Illumina	short	animal_short	A_short	311202	5.49	2018-03-19	Hyaena hyaena	2374716107	9.38	Scaffold	95912	Potsdam University
GCA_004023945.1	animal	DISCOVAR de novo v. 52488	31.3x	Illumina HiSeq	short	animal_short	A_short	51677	4.71	2019-01-15	Hyaena hyaena	2445474026	9.39	Scaffold	95912	Broad Institute
GCA_000764305.2	animal	AllPaths LG v. 48744; Atlas Link v. 1.0; Atlas GapFill v. 2.2; Redundans v. 0.11b	105.0x	Illumina	short	animal_short	A_short	114415	5.06	2016-07-20	Hyalella azteca	550885727	8.74	Scaffold	294128	Baylor College of Medicine
GCA_000764305.3	animal	AllPathsLG v. 48744; Atlas Link v. 1.0; Atlas GapFill v. 2.2; Redundans v. 0.11b	105.0x	Illumina	short	animal_short	A_short	114415	5.06	2019-09-09	Hyalella azteca	550885727	8.74	Scaffold	294128	Baylor College of Medicine
GCA_018250315.1	animal	SPAdes v. 3.13	1.23x	HiSeq X Ten	short	animal_short	A_short	3068	3.49	2021-05-03	Hyalothyrus neleus pemphigargyra	369354758	8.57	Contig	2201566	Florida Museum of Natural History
GCA_013841215.1	animal	SOAPdenovo v. 2017-07-20T00:00:00	39.3x	Illumina HiSeq	short	animal_short	A_short	86942	4.94	2020-07-28	Hycleus cichorii	99165299	8	Scaffold	1270216	Guizhou University
GCA_013841185.1	animal	SOAPdenovo v. 2017-07-20T00:00:00	36.8x	Illumina HiSeq	short	animal_short	A_short	75478	4.88	2020-07-28	Hycleus phaleratus	90869815	7.96	Scaffold	1248972	Guizhou University
GCA_004118135.1	animal	MaSuRCA v. 3.2.1	50x	Illumina HiSeq X Ten	short	animal_short	A_short	4942	3.69	2019-01-29	Hydra oligactis	1262382274	9.1	Scaffold	6088	University of Geneva
GCA_014706445.1	animal	Newbler v. 2.8	19.0x	Illumina MiSeq	short	animal_short	A_short	19520	4.29	2020-09-23	Hydra viridissima	284246930	8.45	Scaffold	6082	Okayama University
GCA_004118115.1	animal	MaSuRCA v. 3.2.1	120x	Illumina HiSeq X Ten	short	animal_short	A_short	10823	4.03	2019-01-29	Hydra viridissima	298800308	8.48	Scaffold	6082	University of Geneva
GCA_000219015.1	animal	N/A	6x	Sanger	short	animal_short	A_short	12864	4.11	2008-08-14	Hydra vulgaris	1260273246	9.1	Scaffold	6087	JCVI
GCA_000004095.1	animal	N/A	6x	N/A	short	animal_short	A_short	10113	4	2009-10-30	Hydra vulgaris	852155112	8.93	Scaffold	6087	JCVI
GCA_004027455.1	animal	DISCOVAR de novo v. discovardenovo-52488	28.2x	Illumina HiSeq	short	animal_short	A_short	148451	5.17	2019-01-16	Hydrochoerus hydrochaeris	2734590088	9.44	Scaffold	10149	Broad Institute
GCA_015741225.1	animal	3D-DNA v. 2020; JBAT v. 2020	74x	Illumina NovaSeq 6000	short	animal_short	A_short	78808	4.9	2020-12-04	Hydrochoerus hydrochaeris	2590838763	9.41	Chromosome	10149	DNA Zoo
[truncated: 4,752 more rows]
